# Supplementary material for: Aqua­(1,4,7,10-tetra­aza­cyclo­dodeca­ne)zinc(II) bis­(perchlorate)
Source: IUCrdata. 2021 Apr 20;6(Pt 4):x210397. doi: 10.1107/S2414314621003977 (PMC9462334; doi:10.1107/S2414314621003977)
Supplement: Supplementary file 1 [file x-06-x210397-sup1.cif]

##############################################################################
#                                                                            #
# This CIF contains the data for a data article accepted for                 #
# publication in IUCrData. It conforms to the requirements of                #
# Notes for Authors for IUCrData, and has been                               #
# peer reviewed under the auspices of IUCrData.                              #
#                                                                            #
# Full details of the Crystallographic Information File format               #
# are given in the paper "The Crystallographic Information File (CIF):       #
# a New Standard Archive File for Crystallography" by S. R. Hall, F. H.      #
# Allen and I. D. Brown [Acta Cryst. (1991), A47, 655-685].                  #
#                                                                            #
# The current version of the core CIF dictionary is obtainable from          #
# ftp://ftp.iucr.org/pub/cif_core.dic.                                       #
#                                                                            #
# Software is freely available for graphical display of the structure(s)     #
# in this CIF. For information consult the CIF software page                 #
# http://www.iucr.org/resources/cif/software.                                #
#                                                                            #
# This file may be used for bona fide research purposes within the           #
# scientific community so long as proper attribution is given to the data    # 
# article from which it was obtained.                                        #
#                                                                            #
##############################################################################
data_I
_audit_creation_method
;
Olex2 1.3
(compiled 2020.11.12 svn.r5f609507 for OlexSys, GUI svn.r6272)
;
_journal_date_recd_electronic     2021-03-04
_journal_date_accepted     2021-04-14
_journal_name_full     'IUCrData'
_journal_year     2021
_journal_volume     6
_journal_issue      4
_journal_page_first     0
_journal_page_last     0
_journal_paper_category     HM
_journal_paper_doi     10.1107/S2414314621003977
_journal_coeditor_code     VM4048
_publ_contact_author_name     'Koichi Kato'
_publ_contact_author_address
;
College of Pharmacy
Kinjo Gakuin University
2-1723 Omori, Moriyamaku
Nagoya, Aichi
4638521
Japan
;
_publ_contact_author_email     kato-k@kinjo-u.ac.jp
_publ_contact_author_fax     ?
_publ_contact_author_phone     '+81-52-798-0180'
_publ_section_title
;
Aqua(1,4,7,10-tetraazacyclododecane)zinc(II) bis(perchlorate)
;
_publ_section_title_footnote     .
loop_
    _publ_author_name
    _publ_author_footnote
    _publ_author_address
    'Ichimaru, Yoshimi'
;
These authors contributed equally to this work.
;
;
College of Pharmacy
Kinjo Gakuin University
2-1723 Omori, Moriyamaku
Nagoya, Aichi
4638521
Japan
;
    'Kato, Koichi'
;
These authors contributed equally to this work.
;
;
College of Pharmacy
Kinjo Gakuin University
2-1723 Omori, Moriyamaku
Nagoya, Aichi
4638521
Japan
;
    'Kurosaki, Hiromasa' .
;
College of Pharmacy
Kinjo Gakuin University
2-1723 Omori, Moriyamaku
Nagoya, Aichi
4638521
Japan
;
    'Fujioka, Haruto' .
;
Laboratory of Organic Medicinal Chemistry
Faculty of Pharmacy & Pharmaceutical Sciences
Fukuyama University
Fukuyama 729-0292
Japan
;
    'Sakai, Misa' .
;
College of Pharmacy
Kinjo Gakuin University
2-1723 Omori, Moriyamaku
Nagoya, Aichi
4638521
Japan
;
    'Yamaguchi, Yoshihiro' .
;
Environmental Safety Center
Kumamoto University
39-1 Kurokami 2-Chome, Chuo-ku
Kumamoto
8608555
Japan
;
    'Wanchun, Jin' .
;
College of Pharmacy
Kinjo Gakuin University
2-1723 Omori, Moriyamaku
Nagoya, Aichi
4638521
Japan
;
    'Sugiura, Kirara' .
;
College of Pharmacy
Kinjo Gakuin University
2-1723 Omori, Moriyamaku
Nagoya, Aichi
4638521
Japan
;
    'Imai, Masanori' .
;
College of Pharmacy
Kinjo Gakuin University
2-1723 Omori, Moriyamaku
Nagoya, Aichi
4638521
Japan
;
    'Koike, Tohru' .
;
Department of Functional Molecular Science
Institute of Biochemical & Health Sciences
Hiroshima University
Hiroshima 734-8553
Japan
;
_publ_section_synopsis
;
The cationic Zn^II^ part of aqua(1,4,7,10-tetraazacyclododecane)zinc(II)
diperchlorate, [Zn(C~8~H~20~N~4~)H~2~O](ClO~4~)~2~, exhibits a slightly
distorted square-pyramidal coordination geometry with a water molecule in the
axial position.
;
_database_code_depnum_ccdc_archive     2067247
_chemical_name_systematic
;
Aqua(1,4,7,10-tetraazacyclododecane)zinc(II) bis(perchlorate)
;
_chemical_name_common     ?
_chemical_formula_moiety     'C8 H22 N4 O Zn 2+, 2(Cl O4 -)'
_chemical_formula_sum     'C8 H22 Cl2 N4 O9 Zn'
_chemical_formula_iupac     '[Zn (C8 H20 N4) (H2 O)] (Cl O4)2'
_chemical_formula_weight     454.56
_chemical_melting_point     ?
_space_group_crystal_system     monoclinic
_space_group_name_H-M_alt     'P 1 2/c 1'
_space_group_name_Hall     '-P 2yc'
loop_
    _space_group_symop_operation_xyz
    'x, y, z'
    '-x, y, -z+1/2'
    '-x, -y, -z'
    'x, -y, z-1/2'
_cell_length_a     12.3428(6)
_cell_length_b     8.4603(4)
_cell_length_c     16.0543(6)
_cell_angle_alpha     90
_cell_angle_beta     92.881(4)
_cell_angle_gamma     90
_cell_volume     1674.33(13)
_cell_formula_units_Z     4
_cell_measurement_reflns_used     3951
_cell_measurement_theta_min     5.4800
_cell_measurement_theta_max     68.1350
_cell_measurement_temperature     93.15
_exptl_crystal_description     block
_exptl_crystal_colour     'clear light colourless'
_exptl_crystal_size_max     0.288
_exptl_crystal_size_mid     0.155
_exptl_crystal_size_min     0.038
_exptl_crystal_density_diffrn     1.803
_exptl_crystal_density_meas     ?
_exptl_crystal_density_method     ?
_exptl_crystal_F_000     936
loop_
    _exptl_crystal_face_index_h
    _exptl_crystal_face_index_k
    _exptl_crystal_face_index_l
    _exptl_crystal_face_perp_dist
    -8 0 0 0.0104
    0 -1 10 0.1275
    0 1 10 0.1074
    1 -5 -1 0.1004
    8 0 0 0.0247
    4 0 -9 0.1368
    6 -4 -1 0.0734
    1 -3 -8 0.1548
    -4 1 -9 0.1421
    -7 3 0 0.0277
    3 5 0 0.0434
    7 3 0 0.0277
    6 0 -7 0.1068
_exptl_absorpt_coefficient_mu     5.478
_exptl_absorpt_correction_type     gaussian
_exptl_absorpt_process_details
;
(CrysAlisPro; Rigaku OD, 2020)
;
_exptl_absorpt_correction_T_min     0.535
_exptl_absorpt_correction_T_max     1.000
_diffrn_ambient_temperature     93.15
_diffrn_source     'micro-focus sealed X-ray tube'
_diffrn_source_power     1.2
_diffrn_source_voltage     50.0
_diffrn_source_current     24.0
_diffrn_radiation_type     'Cu K\a'
_diffrn_radiation_wavelength     1.54184
_diffrn_radiation_monochromator     mirror
_diffrn_measurement_device_type     Rigaku_Synergy-i
_diffrn_measurement_device     'four-circle diffractometer'
_diffrn_measurement_method     '\w scans'
_diffrn_detector     'Hybrid Pixel Array Detector'
_diffrn_measurement_specimen_support     'Mitegen 50um'
_diffrn_detector_area_resol_mean     10.0000
_diffrn_reflns_number     7740
_diffrn_reflns_av_R_equivalents     0.0568
_diffrn_reflns_av_unetI/netI     0.0668
_diffrn_reflns_theta_min     3.586
_diffrn_reflns_theta_max     68.368
_diffrn_reflns_theta_full     67.684
_diffrn_measured_fraction_theta_max     0.987
_diffrn_measured_fraction_theta_full     0.993
_diffrn_reflns_limit_h_min     -14
_diffrn_reflns_limit_h_max     14
_diffrn_reflns_limit_k_min     -10
_diffrn_reflns_limit_k_max     9
_diffrn_reflns_limit_l_min     -19
_diffrn_reflns_limit_l_max     8
_diffrn_radiation_probe     x-ray
_refine_special_details
;
All hydrogen atoms were placed on calculated positions and refined
in riding mode, with <i>U</i>~iso~(H) values assigned as 1.2<i>U</i>~eq~ of
the parent atoms (1.5 times for water molecule O1).
;
_reflns_number_total     3025
_reflns_number_gt     2670
_reflns_threshold_expression     'I > 2\s(I)'
_refine_ls_structure_factor_coef     Fsqd
_refine_ls_matrix_type     full
_refine_ls_R_factor_all     0.0758
_refine_ls_R_factor_gt     0.0665
_refine_ls_wR_factor_gt     0.1811
_refine_ls_wR_factor_ref     0.1856
_refine_ls_goodness_of_fit_ref     1.078
_refine_ls_restrained_S_all     1.078
_refine_ls_number_reflns     3025
_refine_ls_number_parameters     301
_refine_ls_number_restraints     0
_refine_ls_hydrogen_treatment     constr
_refine_ls_weighting_scheme     calc
_refine_ls_weighting_details
              'w=1/[\s^2^(Fo^2^)+(0.0991P)^2^+7.9372P] where P=(Fo^2^+2Fc^2^)/3'
_atom_sites_solution_hydrogens     mixed
_atom_sites_solution_primary     dual
_atom_sites_solution_secondary     ?
_refine_ls_shift/su_max     0.000
_refine_ls_shift/su_mean     0.000
_refine_diff_density_max     1.153
_refine_diff_density_min     -0.844
_refine_ls_extinction_method     none
_refine_ls_extinction_coef     .
loop_
    _atom_type_symbol
    _atom_type_description
    _atom_type_scat_dispersion_real
    _atom_type_scat_dispersion_imag
    _atom_type_scat_source
    'C' 'C' 0.0181 0.0091
                         'International Tables Vol C Tables 4.2.6.8 and 6.1.1.4'
    'H' 'H' 0.0000 0.0000
                         'International Tables Vol C Tables 4.2.6.8 and 6.1.1.4'
    'Cl' 'Cl' 0.3639 0.7018
                         'International Tables Vol C Tables 4.2.6.8 and 6.1.1.4'
    'N' 'N' 0.0311 0.0180
                         'International Tables Vol C Tables 4.2.6.8 and 6.1.1.4'
    'O' 'O' 0.0492 0.0322
                         'International Tables Vol C Tables 4.2.6.8 and 6.1.1.4'
    'Zn' 'Zn' -1.5491 0.6778
                         'International Tables Vol C Tables 4.2.6.8 and 6.1.1.4'
_computing_data_collection     'CrysAlisPro (Rigaku OD, 2020)'
_computing_cell_refinement     'CrysAlisPro (Rigaku OD, 2020)'
_computing_data_reduction     'CrysAlisPro (Rigaku OD, 2020)'
_computing_structure_solution     'ShelXT (Sheldrick, 2015<i>a</i>)'
_computing_structure_refinement     'ShelXL (Sheldrick, 2015<i>b</i>)'
_computing_molecular_graphics     '<i>OLEX2</i> (Dolomanov et al., 2009)'
_computing_publication_material     '<i>OLEX2</i> (Dolomanov et al., 2009)'
loop_
    _atom_site_type_symbol
    _atom_site_label
    _atom_site_fract_x
    _atom_site_fract_y
    _atom_site_fract_z
    _atom_site_U_iso_or_equiv
    _atom_site_adp_type
    _atom_site_calc_flag
    _atom_site_occupancy
    _atom_site_disorder_assembly
    _atom_site_disorder_group
    Zn Zn1 0.26041(6) 0.65100(8) 0.40586(4) 0.0237(3) Uani d 1 . .
    Cl Cl1 0.77745(10) 0.74888(14) 0.44398(7) 0.0253(3) Uani d 1 . .
    Cl Cl3 0.500000 0.3592(2) 0.250000 0.0379(5) Uani d 1 . .
    Cl Cl2 0.000000 0.4021(3) 0.250000 0.0427(5) Uani d 1 . .
    O O2 0.8653(4) 0.6503(5) 0.4747(3) 0.0376(10) Uani d 1 . .
    O O1 0.2571(4) 0.4307(5) 0.3658(3) 0.0380(10) Uani d 1 . .
    H H1A 0.288342 0.423897 0.319539 0.057 Uiso d 1 . .
    H H1B 0.191532 0.403407 0.353540 0.057 Uiso d 1 . .
    O O5 0.6950(4) 0.6530(4) 0.4022(2) 0.0354(10) Uani d 1 . .
    O O4 0.8158(4) 0.8651(5) 0.3871(3) 0.0386(10) Uani d 1 . .
    O O3 0.7314(4) 0.8284(5) 0.5133(3) 0.0450(11) Uani d 1 . .
    O O8 0.5265(5) 0.4556(6) 0.3200(3) 0.0565(14) Uani d 1 . .
    O O7 0.0864(5) 0.4984(7) 0.2230(3) 0.0672(17) Uani d 1 . .
    C C6 0.1725(5) 0.7292(7) 0.5681(3) 0.0337(13) Uani d 1 . .
    H H6AA 0.166719 0.628890 0.596708 0.040 Uiso calc 0.5 A 1
    H H6AB 0.130034 0.806911 0.596576 0.040 Uiso calc 0.5 A 1
    H H6BC 0.133141 0.634016 0.581254 0.040 Uiso calc 0.5 B 2
    H H6BD 0.182279 0.791458 0.618632 0.040 Uiso calc 0.5 B 2
    O O9A 0.430(3) 0.243(3) 0.2710(8) 0.066(6) Uani d 0.62(7) C 1
    C C8 0.4612(5) 0.7428(8) 0.5014(4) 0.0414(15) Uani d 1 . .
    H H8AA 0.487825 0.803166 0.549486 0.050 Uiso calc 0.5 D 1
    H H8AB 0.512480 0.658178 0.492711 0.050 Uiso calc 0.5 D 1
    H H8BC 0.524175 0.810202 0.510715 0.050 Uiso calc 0.5 E 2
    H H8BD 0.479795 0.636990 0.520513 0.050 Uiso calc 0.5 E 2
    C C4 0.0710(5) 0.8437(8) 0.3503(4) 0.0392(14) Uani d 1 . .
    H H4AA 0.018566 0.760976 0.337036 0.047 Uiso calc 0.5 F 1
    H H4AB 0.043655 0.941480 0.325667 0.047 Uiso calc 0.5 F 1
    H H4BC 0.031273 0.783663 0.307339 0.047 Uiso calc 0.5 G 2
    H H4BD 0.023943 0.927003 0.368971 0.047 Uiso calc 0.5 G 2
    C C2 0.3599(6) 0.8620(7) 0.2838(4) 0.0377(14) Uani d 1 . .
    H H2AA 0.351470 0.797633 0.233856 0.045 Uiso calc 0.5 H 1
    H H2AB 0.412558 0.944234 0.274066 0.045 Uiso calc 0.5 H 1
    H H2BC 0.399202 0.791877 0.248175 0.045 Uiso calc 0.5 I 2
    H H2BD 0.352000 0.963274 0.255853 0.045 Uiso calc 0.5 I 2
    N N4A 0.3533(8) 0.6720(10) 0.5194(5) 0.0214(17) Uani d 0.5 J 1
    H H4A 0.362285 0.569147 0.546981 0.026 Uiso calc 0.5 J 1
    N N2A 0.1762(9) 0.8030(13) 0.3149(5) 0.0256(18) Uani d 0.5 J 1
    H H2A 0.163507 0.746012 0.262159 0.031 Uiso calc 0.5 J 1
    N N1A 0.3988(8) 0.7609(10) 0.3570(6) 0.0238(18) Uani d 0.5 J 1
    H H1AA 0.446853 0.678514 0.336943 0.029 Uiso calc 0.5 J 1
    N N3A 0.1304(7) 0.7131(10) 0.4792(7) 0.0243(18) Uani d 0.5 J 1
    H H3A 0.074948 0.630179 0.475250 0.029 Uiso calc 0.5 J 1
    C C3A 0.2519(10) 0.9354(13) 0.3034(6) 0.028(2) Uani d 0.5 J 1
    H H3AA 0.259465 0.998537 0.353821 0.034 Uiso calc 0.5 J 1
    H H3AB 0.225447 1.002771 0.257917 0.034 Uiso calc 0.5 J 1
    C C5A 0.0848(9) 0.8626(12) 0.4440(8) 0.025(2) Uani d 0.5 J 1
    H H5AA 0.133508 0.949844 0.457747 0.030 Uiso calc 0.5 J 1
    H H5AB 0.015347 0.884647 0.467187 0.030 Uiso calc 0.5 J 1
    C C7A 0.2892(10) 0.7804(15) 0.5691(7) 0.027(2) Uani d 0.5 J 1
    H H7AA 0.293554 0.886458 0.546567 0.033 Uiso calc 0.5 J 1
    H H7AB 0.319046 0.782356 0.626111 0.033 Uiso calc 0.5 J 1
    C C1A 0.4564(10) 0.8461(13) 0.4278(7) 0.029(2) Uani d 0.5 J 1
    H H1AB 0.529179 0.873893 0.413020 0.034 Uiso calc 0.5 J 1
    H H1AC 0.417900 0.942758 0.439999 0.034 Uiso calc 0.5 J 1
    N N1B 0.4265(8) 0.7403(14) 0.4110(8) 0.034(2) Uani d 0.5 J 2
    H H1BA 0.471976 0.663912 0.382960 0.041 Uiso calc 0.5 J 2
    C C1B 0.4205(10) 0.8823(15) 0.3617(8) 0.037(3) Uani d 0.5 J 2
    H H1BB 0.386928 0.964996 0.393325 0.045 Uiso calc 0.5 J 2
    H H1BC 0.493463 0.916393 0.350715 0.045 Uiso calc 0.5 J 2
    N N4B 0.2823(11) 0.6851(12) 0.5371(6) 0.033(2) Uani d 0.5 J 2
    H H4B 0.308024 0.586973 0.563809 0.040 Uiso calc 0.5 J 2
    C C7B 0.3640(11) 0.8079(15) 0.5489(7) 0.037(3) Uani d 0.5 J 2
    H H7BA 0.383889 0.822821 0.607646 0.044 Uiso calc 0.5 J 2
    H H7BB 0.338491 0.907531 0.525404 0.044 Uiso calc 0.5 J 2
    N N3B 0.1035(9) 0.7343(14) 0.4242(7) 0.039(3) Uani d 0.5 J 2
    H H3B 0.052515 0.645734 0.426759 0.047 Uiso calc 0.5 J 2
    C C5B 0.1084(10) 0.8221(16) 0.5035(8) 0.037(3) Uani d 0.5 J 2
    H H5BA 0.035586 0.839754 0.521684 0.044 Uiso calc 0.5 J 2
    H H5BB 0.142278 0.924175 0.495850 0.044 Uiso calc 0.5 J 2
    N N2B 0.2492(10) 0.7937(12) 0.2972(6) 0.033(2) Uani d 0.5 J 2
    H H2B 0.224070 0.730603 0.248759 0.039 Uiso calc 0.5 J 2
    C C3B 0.1686(14) 0.914(2) 0.3155(7) 0.044(3) Uani d 0.5 J 2
    H H3BA 0.147684 0.971106 0.264677 0.053 Uiso calc 0.5 J 2
    H H3BB 0.200630 0.989686 0.355062 0.053 Uiso calc 0.5 J 2
    O O9B 0.384(3) 0.296(5) 0.255(3) 0.066(12) Uani d 0.38(7) C 2
    O O6 0.0412(6) 0.3127(13) 0.3175(6) 0.138(5) Uani d 1 . .
loop_
    _atom_site_aniso_label
    _atom_site_aniso_U_11
    _atom_site_aniso_U_22
    _atom_site_aniso_U_33
    _atom_site_aniso_U_12
    _atom_site_aniso_U_13
    _atom_site_aniso_U_23
    Zn1 0.0349(4) 0.0181(4) 0.0184(4) -0.0015(3) 0.0045(3) -0.0025(2)
    Cl1 0.0352(7) 0.0198(6) 0.0207(6) -0.0012(5) 0.0004(5) -0.0014(4)
    Cl3 0.0561(13) 0.0208(9) 0.0381(11) 0.000 0.0146(9) 0.000
    Cl2 0.0591(13) 0.0369(11) 0.0334(10) 0.000 0.0138(9) 0.000
    O2 0.041(2) 0.033(2) 0.039(2) 0.0041(18) 0.0003(18) 0.0095(17)
    O1 0.052(3) 0.024(2) 0.040(2) -0.0067(19) 0.0189(19) -0.0098(17)
    O5 0.049(3) 0.023(2) 0.032(2) -0.0112(17) -0.0131(18) 0.0006(15)
    O4 0.058(3) 0.029(2) 0.029(2) -0.0082(19) 0.0013(18) 0.0091(16)
    O3 0.056(3) 0.041(2) 0.039(2) -0.003(2) 0.018(2) -0.0173(19)
    O8 0.071(3) 0.031(2) 0.064(3) 0.009(2) -0.020(3) -0.017(2)
    O7 0.089(4) 0.059(3) 0.057(3) -0.030(3) 0.036(3) -0.019(3)
    C6 0.054(4) 0.026(3) 0.023(3) 0.003(3) 0.016(2) -0.003(2)
    O9A 0.089(13) 0.052(8) 0.053(6) -0.048(8) -0.021(6) 0.024(6)
    C8 0.042(3) 0.050(4) 0.032(3) 0.004(3) -0.003(3) -0.013(3)
    C4 0.042(3) 0.038(3) 0.036(3) 0.008(3) -0.008(3) -0.010(3)
    C2 0.056(4) 0.032(3) 0.027(3) -0.004(3) 0.014(3) 0.007(2)
    N4A 0.026(5) 0.015(4) 0.024(4) 0.008(4) 0.003(4) 0.000(3)
    N2A 0.039(6) 0.021(6) 0.017(4) -0.007(5) 0.003(4) -0.004(4)
    N1A 0.030(5) 0.016(5) 0.026(5) 0.002(4) 0.003(4) 0.001(4)
    N3A 0.030(5) 0.015(5) 0.028(5) 0.004(4) 0.000(4) -0.006(4)
    C3A 0.042(7) 0.027(6) 0.016(5) -0.001(5) -0.003(4) -0.002(4)
    C5A 0.023(5) 0.016(5) 0.036(7) 0.003(4) 0.000(4) -0.006(4)
    C7A 0.036(7) 0.027(6) 0.019(5) 0.004(5) 0.000(5) -0.001(5)
    C1A 0.039(6) 0.013(5) 0.035(7) -0.012(5) 0.009(5) -0.008(4)
    N1B 0.022(5) 0.044(8) 0.037(6) 0.005(5) 0.002(4) -0.001(5)
    C1B 0.040(7) 0.035(7) 0.038(7) -0.014(5) 0.018(5) -0.007(5)
    N4B 0.068(9) 0.013(5) 0.019(5) 0.011(5) 0.000(5) 0.002(4)
    C7B 0.046(8) 0.035(7) 0.028(6) 0.007(6) -0.009(5) -0.008(5)
    N3B 0.035(6) 0.046(7) 0.037(7) -0.010(5) 0.010(5) -0.011(5)
    C5B 0.037(6) 0.036(7) 0.038(7) -0.005(5) 0.013(5) -0.005(6)
    N2B 0.052(7) 0.028(5) 0.018(4) 0.006(5) -0.002(4) -0.002(4)
    C3B 0.072(12) 0.035(9) 0.024(6) 0.008(7) -0.014(6) -0.002(5)
    O9B 0.071(17) 0.073(17) 0.056(18) -0.027(15) 0.028(13) -0.040(13)
    O6 0.074(5) 0.188(10) 0.156(8) 0.037(6) 0.033(5) 0.136(8)
_geom_special_details
;
 All esds (except the esd in the dihedral angle between two l.s. planes)
 are estimated using the full covariance matrix.  The cell esds are taken
 into account individually in the estimation of esds in distances, angles
 and torsion angles; correlations between esds in cell parameters are only
 used when they are defined by crystal symmetry.  An approximate (isotropic)
 treatment of cell esds is used for estimating esds involving l.s. planes.
;
loop_
    _geom_bond_atom_site_label_1
    _geom_bond_atom_site_label_2
    _geom_bond_site_symmetry_2
    _geom_bond_distance
    _geom_bond_publ_flag
    Zn1 O1 . 1.971(4) ?
    Zn1 N4A . 2.111(9) ?
    Zn1 N2A . 2.171(10) ?
    Zn1 N1A . 2.129(9) ?
    Zn1 N3A . 2.104(9) ?
    Zn1 N1B . 2.183(10) ?
    Zn1 N4B . 2.130(10) ?
    Zn1 N3B . 2.096(11) ?
    Zn1 N2B . 2.121(9) ?
    Cl1 O2 . 1.436(4) ?
    Cl1 O5 . 1.440(4) ?
    Cl1 O4 . 1.438(4) ?
    Cl1 O3 . 1.442(4) ?
    Cl3 O8 2_655 1.413(5) ?
    Cl3 O8 . 1.413(5) ?
    Cl3 O9A . 1.364(14) ?
    Cl3 O9A 2_655 1.364(14) ?
    Cl3 O9B . 1.53(3) ?
    Cl3 O9B 2_655 1.53(3) ?
    Cl2 O7 2 1.427(5) ?
    Cl2 O7 . 1.427(5) ?
    Cl2 O6 2 1.397(7) ?
    Cl2 O6 . 1.397(7) ?
    C6 N3A . 1.500(12) ?
    C6 C7A . 1.503(14) ?
    C6 N4B . 1.513(14) ?
    C6 C5B . 1.495(15) ?
    C8 N4A . 1.501(12) ?
    C8 C1A . 1.468(13) ?
    C8 N1B . 1.492(13) ?
    C8 C7B . 1.555(15) ?
    C4 N2A . 1.484(13) ?
    C4 C5A . 1.514(13) ?
    C4 N3B . 1.542(14) ?
    C4 C3B . 1.479(19) ?
    C2 N1A . 1.512(12) ?
    C2 C3A . 1.519(14) ?
    C2 C1B . 1.435(15) ?
    C2 N2B . 1.510(14) ?
    N4A C7A . 1.472(14) ?
    N2A C3A . 1.476(15) ?
    N1A C1A . 1.496(15) ?
    N3A C5A . 1.485(14) ?
    N1B C1B . 1.439(17) ?
    N4B C7B . 1.454(18) ?
    N3B C5B . 1.473(16) ?
    N2B C3B . 1.466(18) ?
loop_
    _geom_angle_atom_site_label_1
    _geom_angle_atom_site_label_2
    _geom_angle_atom_site_label_3
    _geom_angle_site_symmetry_1
    _geom_angle_site_symmetry_3
    _geom_angle
    _geom_angle_publ_flag
    O1 Zn1 N4A . . 111.3(3) ?
    O1 Zn1 N2A . . 109.8(3) ?
    O1 Zn1 N1A . . 107.2(3) ?
    O1 Zn1 N3A . . 114.5(3) ?
    O1 Zn1 N1B . . 110.1(3) ?
    O1 Zn1 N4B . . 116.8(3) ?
    O1 Zn1 N3B . . 111.1(3) ?
    O1 Zn1 N2B . . 105.7(3) ?
    N4A Zn1 N2A . . 138.7(3) ?
    N4A Zn1 N1A . . 82.6(4) ?
    N1A Zn1 N2A . . 81.9(4) ?
    N3A Zn1 N4A . . 83.8(4) ?
    N3A Zn1 N2A . . 82.9(4) ?
    N3A Zn1 N1A . . 138.2(3) ?
    N4B Zn1 N1B . . 81.0(5) ?
    N3B Zn1 N1B . . 138.7(4) ?
    N3B Zn1 N4B . . 83.6(5) ?
    N3B Zn1 N2B . . 84.4(5) ?
    N2B Zn1 N1B . . 81.8(5) ?
    N2B Zn1 N4B . . 137.4(4) ?
    O2 Cl1 O5 . . 109.7(3) ?
    O2 Cl1 O4 . . 110.4(3) ?
    O2 Cl1 O3 . . 109.0(3) ?
    O5 Cl1 O3 . . 109.0(3) ?
    O4 Cl1 O5 . . 109.7(2) ?
    O4 Cl1 O3 . . 109.1(3) ?
    O8 Cl3 O8 . 2_655 109.5(4) ?
    O8 Cl3 O9B 2_655 . 94(3) ?
    O8 Cl3 O9B . . 109.6(8) ?
    O8 Cl3 O9B . 2_655 94(3) ?
    O8 Cl3 O9B 2_655 2_655 109.6(8) ?
    O9A Cl3 O8 . . 110.2(8) ?
    O9A Cl3 O8 2_655 . 119.3(9) ?
    O9A Cl3 O8 2_655 2_655 110.2(8) ?
    O9A Cl3 O8 . 2_655 119.3(9) ?
    O9A Cl3 O9A 2_655 . 88(3) ?
    O9A Cl3 O9B 2_655 2_655 29.6(13) ?
    O9A Cl3 O9B . 2_655 112(3) ?
    O7 Cl2 O7 . 2 110.4(5) ?
    O6 Cl2 O7 2 2 107.3(5) ?
    O6 Cl2 O7 2 . 108.8(5) ?
    O6 Cl2 O7 . 2 108.8(5) ?
    O6 Cl2 O7 . . 107.3(5) ?
    O6 Cl2 O6 . 2 114.4(11) ?
    N3A C6 C7A . . 108.8(6) ?
    C5B C6 N4B . . 110.7(7) ?
    C1A C8 N4A . . 113.1(7) ?
    N1B C8 C7B . . 107.0(7) ?
    N2A C4 C5A . . 110.4(7) ?
    C3B C4 N3B . . 110.4(7) ?
    N1A C2 C3A . . 108.5(6) ?
    C1B C2 N2B . . 111.0(7) ?
    C8 N4A Zn1 . . 108.4(5) ?
    C7A N4A Zn1 . . 103.7(7) ?
    C7A N4A C8 . . 111.2(8) ?
    C4 N2A Zn1 . . 106.2(5) ?
    C3A N2A Zn1 . . 104.4(7) ?
    C3A N2A C4 . . 116.3(10) ?
    C2 N1A Zn1 . . 107.7(6) ?
    C1A N1A Zn1 . . 106.8(7) ?
    C1A N1A C2 . . 116.0(8) ?
    C6 N3A Zn1 . . 108.5(5) ?
    C5A N3A Zn1 . . 106.5(7) ?
    C5A N3A C6 . . 113.0(8) ?
    N2A C3A C2 . . 106.4(9) ?
    N3A C5A C4 . . 108.1(8) ?
    N4A C7A C6 . . 110.8(10) ?
    C8 C1A N1A . . 108.8(9) ?
    C8 N1B Zn1 . . 105.3(6) ?
    C1B N1B Zn1 . . 104.2(8) ?
    C1B N1B C8 . . 121.9(10) ?
    C2 C1B N1B . . 112.9(10) ?
    C6 N4B Zn1 . . 106.7(6) ?
    C7B N4B Zn1 . . 106.2(8) ?
    C7B N4B C6 . . 114.0(10) ?
    N4B C7B C8 . . 103.3(9) ?
    C4 N3B Zn1 . . 107.4(6) ?
    C5B N3B Zn1 . . 107.0(8) ?
    C5B N3B C4 . . 111.1(10) ?
    N3B C5B C6 . . 109.3(11) ?
    C2 N2B Zn1 . . 108.2(6) ?
    C3B N2B Zn1 . . 104.4(8) ?
    C3B N2B C2 . . 113.0(10) ?
    N2B C3B C4 . . 111.6(13) ?
loop_
    _geom_hbond_atom_site_label_d
    _geom_hbond_atom_site_label_h
    _geom_hbond_atom_site_label_a
    _geom_hbond_site_symmetry_d
    _geom_hbond_site_symmetry_h
    _geom_hbond_site_symmetry_a
    _geom_hbond_distance_dh
    _geom_hbond_distance_ha
    _geom_hbond_distance_da
    _geom_hbond_angle_dha
    _geom_hbond_publ_flag
    O1 H1A O9A . . . 0.86 2.48 3.12(3) 132 yes
    O1 H1A O9B . . . 0.86 1.94 2.68(4) 145 yes
    O1 H1B O6 . . . 0.85 2.06 2.914(9) 173 yes
    O1 H1B O7 . . . 0.85 2.54 3.088(7) 123 yes
    N2A H2A O7 . . . 0.98 2.37 3.144(12) 135 yes
    N2B H2B O4 1_555 1_555 2_655 0.98 2.49 3.086(11) 119 yes
    N3A H3A O2 1_555 1_555 1_455 0.98 2.59 3.312(10) 130 yes
    N3B H3B O2 1_555 1_555 1_455 0.98 2.47 3.170(12) 128 yes
    N4A H4A O5 1_555 1_555 3_666 0.98 2.18 3.094(9) 155 yes
    N4A H4A O8 1_555 1_555 3_666 0.98 2.49 3.103(10) 120 yes
    N4B H4B O5 1_555 1_555 3_666 0.98 2.1 3.030(11) 157 yes
    N1A H1AA O8 . . . 0.98 2.15 3.099(10) 162 yes
    N1B H1BA O8 . . . 0.98 2.16 3.105(13) 163 yes
_shelx_space_group_comment
;
The symmetry employed for this shelxl refinement is uniquely defined
by the following loop, which should always be used as a source of
symmetry information in preference to the above space-group names.
They are only intended as comments.
;
_shelx_estimated_absorpt_T_min     ?
_shelx_estimated_absorpt_T_max     ?
_shelx_hkl_file
;
   0   0  -1    0.05    0.09
   0   0  -1   -0.01    0.08
   0   0  -1    0.13    0.14
   0   0  -2  368.69   14.63
   0   0  -2  355.87   14.82
   0   0  -2  356.05   14.43
   0   0  -3    0.35    0.38
   0   0  -3    0.14    0.30
   0   0  -3    0.13    0.39
   0   0  -3    0.15    0.22
   0   0  -4   75.68    4.11
   0   0  -4   81.73    3.90
   0   0  -4   86.98    4.65
   0   0  -4   91.65    4.41
   0   0  -5   -0.11    0.42
   0   0  -5    0.28    0.40
   0   0  -5    0.18    0.41
   0   0  -6 1079.32   43.84
   0   0  -6 1055.14   44.16
   0   0  -7    0.17    0.55
   0   0  -8   24.02    2.80
   0   0  -9    0.22    0.64
   0   0 -10   43.84    4.51
   0   0 -10   43.75    2.92
   0   0 -10   54.49    3.12
   0   0 -10   47.61    3.00
   0   0 -11    0.37    0.48
   0   0 -11    0.17    0.42
   0   0 -11   -0.09    0.46
   0   0 -11    0.09    0.41
   0   0 -11    0.18    0.37
   0   0 -11    0.29    0.59
   0   0 -12  195.69    9.33
   0   0 -12  197.72   12.25
   0   0 -12  195.22    9.35
   0   0 -12  196.10    9.31
   0   0 -12  193.33    9.35
   0   0 -13   -0.12    0.56
   0   0 -13   -0.11    0.52
   0   0 -13    0.23    0.55
   0   0 -13    0.45    0.65
   0   0 -14   33.40    2.79
   0   0 -14   34.19    2.86
   0   0 -14   39.13    2.93
   0   0 -15    0.48    0.56
   0   0 -15    0.25    0.64
   0   0 -15   -0.12    0.61
   0   0 -16    1.20    0.71
   0   0 -16    0.81    0.71
   0   0 -16    0.50    0.75
   0   0 -17    0.12    0.62
   0   0 -17    0.34    0.53
   0   0 -18    7.46    1.25
   0   0 -19    0.52    0.56
   0  -1   0 1283.53   50.78
   0  -1   0 1283.70   50.70
   0   1  -1  396.25   15.93
   0  -1   1  409.33   15.90
   0  -1  -1  417.73   16.32
   0  -1  -1  374.63   15.96
   0  -1  -1  426.05   16.31
   0  -1   1  383.06   16.00
   0   1  -2   82.50    4.58
   0  -1  -2   83.05    4.12
   0   1  -2   93.31    4.19
   0  -1  -2   89.09    4.25
   0  -1  -2   87.15    4.22
   0  -1  -2   88.11    3.77
   0  -1  -3 3540.87  126.71
   0  -1  -3 3491.74  126.85
   0   1  -3 3637.31  126.85
   0   1  -4    0.18    0.39
   0  -1  -4    0.63    0.47
   0  -1  -4    0.15    0.33
   0  -1  -4    0.08    0.54
   0  -1  -5    9.88    1.43
   0  -1  -5   12.24    1.36
   0   1  -5   14.43    1.65
   0  -1  -5   12.83    1.57
   0  -1  -6  424.83   19.08
   0  -1  -6  422.01   18.36
   0   1  -6  414.54   18.99
   0  -1  -6  451.91   19.08
   0  -1  -7   58.49    4.28
   0  -1  -7   57.43    4.20
   0   1  -7   48.93    4.01
   0  -1  -8   63.24    4.80
   0   1  -8   57.72    4.65
   0  -1  -8   57.73    4.64
   0  -1  -9  610.31   27.17
   0   1  -9  582.67   26.97
   0   1 -10    2.85    0.71
   0   1 -10    3.97    0.78
   0  -1 -10    2.42    0.62
   0   1 -10    1.52    0.99
   0  -1 -10    2.43    0.66
   0  -1 -10    3.67    0.79
   0   1 -10    3.79    0.80
   0  -1 -10    4.36    1.38
   0   1 -10    2.92    0.75
   0   1 -10    4.29    0.82
   0  -1 -11   50.62    3.31
   0   1 -11   53.96    3.39
   0   1 -11   54.22    3.36
   0   1 -11   51.55    3.37
   0   1 -11   56.81    3.39
   0   1 -11   51.37    5.17
   0  -1 -11   53.07    3.38
   0   1 -11   49.13    3.32
   0  -1 -11   53.05    3.38
   0  -1 -11   49.25    5.02
   0  -1 -11   52.05    3.33
   0  -1 -12  141.78    7.03
   0   1 -12  134.57    6.96
   0   1 -12  140.12    6.97
   0   1 -12  132.85    6.95
   0   1 -12  137.64    6.97
   0  -1 -12  140.88    7.06
   0  -1 -12  134.63    9.51
   0   1 -12  136.45    9.59
   0   1 -12  132.21    6.99
   0  -1 -12  140.27    7.08
   0   1 -13    0.71    0.63
   0   1 -13    0.55    0.59
   0   1 -13    0.22    0.53
   0   1 -13    0.98    0.70
   0  -1 -13    0.78    0.61
   0  -1 -13    0.58    0.66
   0  -1 -13    1.22    0.66
   0   1 -14   77.88    4.75
   0   1 -14   73.27    4.76
   0   1 -14   71.55    4.60
   0   1 -14   85.43    4.88
   0  -1 -14   81.33    4.80
   0   1 -14   73.82    4.63
   0  -1 -14   79.82    4.86
   0  -1 -14   79.77    4.77
   0   1 -15   21.42    2.18
   0   1 -15   23.73    2.31
   0  -1 -15   22.96    2.23
   0  -1 -15   23.31    2.32
   0   1 -15   23.29    2.32
   0  -1 -15   24.05    2.29
   0   1 -15   23.47    2.23
   0   1 -16   31.03    2.70
   0  -1 -16   32.86    2.64
   0   1 -16   26.27    2.42
   0  -1 -16   31.60    2.63
   0   1 -16   29.01    2.52
   0  -1 -16   27.45    2.57
   0   1 -16   29.52    2.59
   0   1 -17  110.79    6.15
   0   1 -17  119.68    6.39
   0  -1 -17  121.22    6.51
   0  -1 -17  128.99    6.49
   0  -1 -18   36.22    2.80
   0  -1 -19   31.46    2.39
   0  -2   0 3954.54  155.39
   0  -2   0 3934.40  155.26
   0  -2  -1 1189.07   46.58
   0  -2   1 1139.90   46.05
   0  -2  -1 1147.36   46.42
   0  -2  -2 1850.74   74.25
   0   2  -2 1723.06   75.06
   0  -2  -2 1929.14   73.78
   0  -2  -3 1818.73   69.96
   0   2  -3 1610.59   70.78
   0   2  -3 1754.91   69.33
   0  -2  -4   73.00    4.26
   0   2  -4   65.76    3.87
   0   2  -4   64.46    4.95
   0  -2  -5   95.83    5.56
   0   2  -5   98.41    5.46
   0   2  -6  232.19   11.45
   0  -2  -6  235.70   11.43
   0  -2  -6  242.70   11.55
   0  -2  -7   73.82    5.14
   0   2  -7   78.02    5.15
   0  -2  -7   75.82    5.00
   0  -2  -8   66.84    5.37
   0  -2  -8   66.31    5.07
   0   2  -8   69.24    5.11
   0   2  -9  405.49   17.99
   0   2  -9  437.31   20.50
   0  -2  -9  436.85   20.48
   0  -2 -10    0.18    0.43
   0   2 -10    0.87    0.51
   0   2 -10    0.25    0.65
   0   2 -10    0.43    0.49
   0   2 -10    0.18    0.47
   0  -2 -10   -0.08    0.43
   0   2 -11  156.99    7.83
   0   2 -11  155.56    7.84
   0   2 -11  166.75    7.90
   0  -2 -11  164.41    7.93
   0   2 -11  156.51   10.25
   0   2 -11  160.82    7.72
   0  -2 -11  158.69    7.73
   0  -2 -12   16.87    1.82
   0   2 -12   13.82    1.69
   0  -2 -12   12.99    1.58
   0   2 -12   13.28    1.54
   0   2 -12   14.61    1.71
   0   2 -12   13.54    1.54
   0  -2 -13  186.46    9.00
   0   2 -13  184.19    8.97
   0   2 -13  180.41    8.78
   0   2 -13  182.80    8.90
   0  -2 -13  170.97    8.65
   0   2 -13  179.02    8.92
   0   2 -13  176.22    8.74
   0   2 -14    8.61    1.30
   0  -2 -14    3.61    1.02
   0   2 -14    7.56    1.18
   0   2 -14    5.88    1.32
   0  -2 -14    8.25    1.25
   0   2 -14    6.76    1.29
   0  -2 -15  178.06    8.71
   0   2 -15  182.03    8.82
   0   2 -15  174.25    8.69
   0  -2 -15  170.01    8.84
   0   2 -15  181.19    8.88
   0  -2 -16    2.05    0.86
   0   2 -16    1.81    0.80
   0   2 -16    3.05    0.94
   0   2 -17   92.44    5.19
   0  -2 -17   93.17    5.31
   0   2 -17   95.55    5.26
   0   2 -18   15.69    1.63
   0  -2 -18   15.84    1.71
   0  -3   0  298.51   13.31
   0  -3  -1   31.81    2.57
   0  -3  -2  254.70   12.14
   0  -3  -2  264.66   11.73
   0   3  -3    8.15    2.02
   0  -3  -3   13.64    1.73
   0   3  -4   45.84    4.55
   0  -3  -4   48.21    3.68
   0   3  -5    3.08    1.40
   0  -3  -5    5.66    1.31
   0  -3  -6  740.79   32.02
   0  -3  -7   28.78    3.09
   0   3  -8   17.33    1.66
   0  -3  -8   19.46    1.69
   0  -3  -8   17.89    2.60
   0   3  -9  144.80    6.95
   0   3  -9  139.49    7.05
   0   3  -9  139.42    6.79
   0  -3  -9  143.02    6.97
   0  -3 -10   89.44    7.60
   0   3 -10   85.03    4.86
   0  -3 -10   85.27    4.76
   0   3 -11  156.31    7.60
   0  -3 -11  147.80    7.54
   0   3 -12  227.50   10.91
   0  -3 -12  245.81   11.07
   0   3 -12  227.95   11.05
   0   3 -12  229.62   10.92
   0  -3 -12  235.04   10.94
   0   3 -13   24.63    2.34
   0  -3 -13   22.21    2.25
   0   3 -13   26.49    2.39
   0   3 -13   25.57    2.48
   0  -3 -13   25.54    2.34
   0  -3 -14  172.00    8.70
   0   3 -14  192.61    8.94
   0   3 -14  165.01    8.69
   0   3 -14  167.25    8.90
   0  -3 -14  186.14    8.91
   0   3 -15   77.93    4.95
   0   3 -15   79.43    4.88
   0  -3 -15   85.26    4.93
   0  -3 -16   92.94    5.43
   0   3 -16  101.24    5.71
   0   3 -16  102.73    5.59
   0  -3 -17   11.76    1.53
   0   3 -17   13.99    1.64
   0  -3 -18   63.83    3.70
   0  -4   0  287.99   13.67
   0  -4  -1  180.73    9.65
   0  -4  -1  195.23    9.62
   0  -4  -2    3.48    1.06
   0   4  -3  375.35   21.21
   0  -4  -3  469.43   20.07
   0  -4  -4  206.36   10.68
   0   4  -4  175.13   11.97
   0  -4  -5    3.58    1.24
   0   4  -5    2.98    1.70
   0  -4  -6  143.59    8.81
   0  -4   6  140.61    8.42
   0  -4  -7   80.45    6.15
   0   4  -7   72.08    4.15
   0   4  -7   82.91    4.35
   0  -4  -7   78.13    4.21
   0   4  -7   76.51    4.15
   0   4  -7   75.29    4.19
   0   4  -8  377.97   16.40
   0  -4  -8  387.87   16.47
   0  -4  -8  374.69   19.23
   0   4  -8  384.21   16.58
   0   4  -8  386.28   16.46
   0   4  -9   14.99    1.57
   0  -4  -9   16.57    1.71
   0   4  -9   14.34    1.70
   0   4  -9   15.18    1.63
   0  -4 -10  183.09    8.86
   0   4 -10  193.96    8.93
   0   4 -10  179.41    8.98
   0  -4 -10  196.92   13.15
   0   4 -10  179.94    8.76
   0  -4 -11   13.36    1.64
   0   4 -11   12.63    1.58
   0   4 -11   11.66    1.48
   0   4 -12  146.67    7.66
   0   4 -12  149.66    7.49
   0  -4 -12  140.00    7.44
   0  -4 -13  105.60    5.85
   0   4 -13  103.01    5.99
   0   4 -13  104.50    5.81
   0   4 -14  154.65    8.03
   0   4 -14  152.41    7.79
   0  -4 -14  153.51    7.82
   0   4 -15    7.60    1.44
   0   4 -15    8.70    1.38
   0   4 -16  108.69    6.18
   0   4 -16  123.62    6.16
   0   4 -17    1.54    0.79
   0  -5   0    0.20    0.65
   0  -5  -1  265.35   13.34
   0  -5   1  265.99   13.63
   0  -5  -2   19.42    2.64
   0  -5   2   11.68    2.13
   0   5  -2   20.26    3.65
   0  -5  -3  416.14   19.43
   0  -5  -3  383.28   16.50
   0   5  -3  396.02   16.71
   0   5  -3  361.12   21.14
   0  -5   3  416.52   19.16
   0   5  -4    2.69    1.82
   0  -5   4    2.77    1.12
   0   5  -4    1.38    0.51
   0   5  -4    2.31    0.66
   0  -5  -4    2.00    1.02
   0   5  -5   84.52    4.38
   0   5  -5   77.58    4.43
   0   5  -5   66.62    7.79
   0  -5  -5   89.49    6.68
   0  -5   5   78.97    6.14
   0   5  -6    1.79    0.59
   0  -5   6    0.50    0.78
   0   5  -6    1.29    0.58
   0  -5  -6    2.28    1.16
   0   5  -7  340.79   14.87
   0  -5   7  353.70   17.60
   0  -5  -7  351.00   18.22
   0   5  -7  331.67   14.97
   0   5  -7  336.04   14.91
   0  -5  -7  349.65   14.89
   0  -5  -8   33.87    4.33
   0   5  -8   35.17    2.66
   0   5  -8   30.04    2.57
   0   5  -8   34.93    2.65
   0   5  -8   34.39    2.58
   0   5  -9  179.43    9.06
   0   5  -9  184.64    8.92
   0   5  -9  190.40    9.07
   0   5  -9  186.77    9.00
   0  -5  -9  191.45    8.98
   0   5 -10   41.92    3.11
   0   5 -10   37.65    2.95
   0  -5 -10   43.30    3.07
   0  -5 -11   92.11    5.20
   0   5 -11   85.83    5.16
   0   5 -11   87.20    5.09
   0   5 -11   94.34    5.39
   0   5 -12    9.99    1.47
   0   5 -12   10.10    1.64
   0  -5 -12   11.25    1.56
   0   5 -13  129.47    7.12
   0  -5 -13  137.31    7.01
   0   5 -14    1.06    0.77
   0   5 -15  101.05    5.60
   0   5 -16   11.81    1.48
   0  -6   0  113.39    7.78
   0  -6   1    8.76    2.05
   0   6  -1    6.04    2.39
   0  -6   2   23.51    3.36
   0   6  -2   22.96    1.97
   0   6  -3   72.96    4.17
   0  -6   3   72.93    6.16
   0  -6   4   23.83    3.44
   0   6  -4   16.35    3.99
   0  -6  -4   27.18    3.80
   0   6  -4   24.39    2.14
   0  -6  -5   30.43    4.18
   0   6  -5   29.29    2.30
   0  -6   5   30.52    3.94
   0   6  -5   27.80    2.36
   0   6  -6   21.84    1.97
   0   6  -6   16.79    1.86
   0   6  -6   17.50    1.95
   0  -6  -6   21.33    1.99
   0  -6  -6   18.73    3.37
   0  -6   6   17.38    3.10
   0   6  -7    5.19    1.03
   0   6  -7    4.93    1.06
   0   6  -7    5.38    1.12
   0  -6   7    4.99    1.76
   0  -6  -7    5.13    1.07
   0   6  -8   72.87    4.43
   0   6  -8   72.24    4.49
   0   6  -8   71.98    4.52
   0  -6  -8   78.97    4.52
   0   6  -9  132.76    6.66
   0   6  -9  112.73    6.42
   0   6  -9  119.72    6.39
   0   6 -10  315.58   13.91
   0   6 -10  305.15   13.75
   0   6 -10  293.95   13.79
   0   6 -11   22.20    2.23
   0  -6 -11   25.17    2.24
   0   6 -11   19.20    2.10
   0   6 -11   22.30    2.14
   0   6 -12   47.41    3.42
   0   6 -12   52.73    3.43
   0   6 -12   49.10    3.45
   0   6 -13   17.49    1.91
   0   6 -13   19.46    1.87
   0   6 -14   38.98    2.85
   0   6 -15   10.65    1.36
   0   7   0   81.80    8.71
   0   7  -1   -0.54    2.44
   0  -7   1    3.36    1.52
   0  -7   2   -0.31    0.83
   0   7  -2   -0.56    1.32
   0   7  -3   39.88    2.94
   0  -7   3   39.45    4.72
   0  -7  -3   44.36    3.08
   0   7  -4    3.71    0.92
   0  -7  -4    3.66    0.96
   0  -7  -4    5.82    1.04
   0   7  -4    5.44    1.10
   0   7  -5    5.87    1.14
   0  -7  -5    7.33    1.25
   0   7  -5    4.81    1.12
   0  -7  -6  158.56    7.95
   0   7  -6  152.31    7.83
   0   7  -6  150.97    7.92
   0   7  -6  164.42    7.81
   0   7  -7  164.73    8.43
   0  -7  -7  171.23    8.41
   0   7  -7  159.18    8.29
   0   7  -7  178.69    8.32
   0   7  -8    0.67    0.63
   0  -7  -8    0.34    0.60
   0   7  -8    0.52    0.68
   0   7  -9    8.30    1.34
   0  -7  -9    8.38    1.31
   0   7  -9   11.48    1.50
   0   7 -10   90.90    5.00
   0   7 -10   85.26    5.02
   0   7 -11    2.98    0.88
   0   7 -11    3.13    0.88
   0   7 -12   48.17    3.07
   0   7 -12   44.09    3.05
   0   7 -13   39.50    2.69
   0  -8   0  139.17    7.14
   0  -8  -1   30.24    2.55
   0  -8  -1   37.49    2.75
   0  -8   1   29.36    2.52
   0  -8   2    5.82    1.11
   0  -8  -2    7.07    1.19
   0  -8  -2    7.14    1.25
   0  -8  -3  107.43    5.86
   0  -8  -3  111.87    5.84
   0  -8   3  101.43    5.67
   0  -8  -4    0.51    0.50
   0  -8   4   -0.10    0.45
   0  -8  -4    0.11    0.51
   0  -8  -5   -0.11    0.58
   0   8  -5    0.51    0.56
   0  -8  -6  200.06    9.08
   0   8  -6  171.10    8.73
   0   8  -7   62.29    4.02
   0  -8  -7   74.18    4.27
   0   8  -8    4.06    0.88
   0  -8  -8    4.31    0.95
   0   8  -8    3.26    0.90
   0   8  -9   54.45    3.31
   0   8  -9   49.83    3.29
   0   8 -10   12.64    1.40
   0   8 -10   11.60    1.37
   0   8 -11   13.01    1.38
   0  -9   0   32.01    2.50
   0  -9  -1   49.82    3.27
   0  -9   1   48.96    3.23
   0  -9  -2    2.36    0.78
   0  -9  -2    2.30    0.74
   0  -9   2    3.77    0.87
   0  -9  -3  352.48   15.29
   0  -9  -3  356.24   15.26
   0  -9   3  341.43   15.18
   0  -9  -4   69.63    4.09
   0  -9  -5   38.04    2.71
   0  -9  -6    6.97    1.09
   0   9  -6    5.77    0.93
   0   9  -7    4.86    0.87
   0   9  -8    0.20    0.40
   0   9  -9    4.53    0.74
   0 -10   0  297.39   12.74
   0 -10   1    2.16    0.58
   0 -10  -1    1.22    0.50
   0 -10  -2   47.32    2.79
   0 -10   2   47.67    2.78
   0 -10   3    1.00    0.40
   1   0 -19   -0.35    0.50
   1   0 -18   68.93    4.19
   1   0 -18   65.85    4.08
   1   0 -17    0.24    0.61
   1   0 -17    0.11    0.61
   1   0 -16   38.69    3.14
   1   0 -16   47.90    3.42
   1   0 -15    0.75    0.68
   1   0 -15    0.56    0.57
   1   0 -15    0.64    0.68
   1   0 -14  217.53   10.64
   1   0 -14  243.60   11.01
   1   0 -14  221.85   10.79
   1   0 -13    0.42    0.54
   1   0 -13    0.11    0.57
   1   0 -13    0.11    0.55
   1   0 -12  253.04   11.38
   1   0 -12  246.68   11.43
   1   0 -12  246.00   11.44
   1   0 -11   -0.09    0.48
   1   0 -11   -0.09    0.44
   1   0 -11    0.19    0.45
   1   0 -11    0.09    0.44
   1   0 -10    2.21    0.64
   1   0 -10    1.94    1.10
   1   0 -10    1.65    0.59
   1   0 -10    2.42    0.67
   1   0 -10    1.87    0.63
   1   0  -9    0.43    0.61
   1   0  -8  120.07    7.60
   1   0  -8  128.13    7.59
   1   0  -7    0.48    0.56
   1   0  -7    1.45    0.71
   1   0  -6  431.26   18.76
   1   0  -6  412.34   18.71
   1   0  -5   -0.22    0.41
   1   0  -5   -0.11    0.46
   1   0  -4  686.51   27.63
   1   0  -4  665.54   27.74
   1   0  -4  695.54   27.73
   1   0  -4  651.12   26.76
   1   0  -3    0.29    0.37
   1   0  -3    0.13    0.38
  -1   0   3    0.28    0.22
   1   0  -3   -0.06    0.26
   1   0  -3    0.14    0.49
   1   0  -3    0.26    0.44
   1   0  -3   -0.03    0.20
   1   0  -2  263.63   11.57
   1   0  -2  266.10   11.45
   1   0  -1   -0.03    0.20
  -1   0   1    0.18    0.19
  -1   0   0    0.24    0.22
  -1   0  -1    0.17    0.24
  -1   0  -2  382.80   15.52
  -1   0  -2  380.46   15.75
  -1   0  -3    0.41    0.45
  -1   0  -3    0.21    0.52
  -1   0  -4  619.94   25.63
  -1   0  -4  663.97   25.12
  -1   0  -4  611.51   24.84
  -1   0  -5    0.30    0.40
  -1   0  -5    0.10    0.50
  -1   0  -5   -0.12    0.41
  -1   0  -6  169.58    8.58
  -1   0  -6  152.05    7.99
  -1   0  -7   -0.18    0.55
  -1   0  -8  449.39   20.99
  -1   0  -9    0.49    0.64
  -1   0 -10   36.05    2.53
  -1   0 -10   34.67    2.53
  -1   0 -10   36.22    2.57
  -1   0 -10   40.52    2.63
  -1   0 -11   -0.32    0.74
  -1   0 -11   -0.09    0.49
  -1   0 -11    0.09    0.40
  -1   0 -11   -0.10    0.47
  -1   0 -11    0.18    0.47
  -1   0 -12   96.39    5.32
  -1   0 -12   91.67    5.24
  -1   0 -12   93.02    5.35
  -1   0 -12   85.24    7.58
  -1   0 -12   98.90    5.37
  -1   0 -13    0.11    0.61
  -1   0 -13   -0.38    1.19
  -1   0 -13    0.34    0.61
  -1   0 -13    0.12    0.62
  -1   0 -13   -0.37    0.60
  -1   0 -13    0.34    0.59
  -1   0 -14  193.98    9.35
  -1   0 -14  195.18    9.49
  -1   0 -14  182.42    9.39
  -1   0 -14  188.19    9.28
  -1   0 -14  179.54    9.16
  -1   0 -15    0.61    0.64
  -1   0 -15    0.52    0.73
  -1   0 -15   -0.25    0.61
  -1   0 -16   80.86    4.97
  -1   0 -16   79.62    4.94
  -1   0 -16   86.43    5.10
  -1   0 -17    0.11    0.49
  -1   0 -17   -0.35    0.64
  -1   0 -18   45.80    3.21
  -1   0 -19   -0.08    0.49
   1  -1 -19    3.07    0.84
   1  -1 -18   11.00    1.48
   1   1 -18    7.97    1.29
   1  -1 -18   10.60    1.42
   1  -1 -17  109.79    5.89
   1   1 -17  104.62    5.82
   1  -1 -17  105.44    5.95
   1   1 -16    0.36    0.61
   1   1 -16    1.14    0.68
   1  -1 -16    0.60    0.64
   1  -1 -16   -0.13    0.67
   1   1 -15   65.96    4.33
   1   1 -15   69.21    4.26
   1   1 -15   64.88    4.14
   1  -1 -15   71.92    4.55
   1  -1 -15   71.52    4.44
   1  -1 -15   65.58    4.19
   1  -1 -14    1.40    0.79
   1  -1 -14    1.85    0.66
   1  -1 -14    0.48    0.66
   1   1 -14    1.39    0.75
   1   1 -14    1.19    0.57
   1   1 -14    0.95    0.76
   1   1 -13   30.16    2.40
   1  -1 -13   29.45    2.44
   1  -1 -13   29.71    2.56
   1   1 -13   25.86    2.29
   1   1 -13   26.66    2.40
   1  -1 -13   30.48    2.54
   1   1 -12   23.45    2.10
   1  -1 -12   26.13    2.28
   1   1 -12   21.87    1.98
   1   1 -12   23.78    2.11
   1   1 -12   21.92    2.00
   1  -1 -12   22.43    2.07
   1  -1 -12   23.47    2.06
   1   1 -11  237.40   11.20
   1  -1 -11  246.82   11.27
   1   1 -11  240.01   11.20
   1   1 -11  255.44   11.23
   1  -1 -11  264.89   11.47
   1  -1 -11  249.70   11.24
   1  -1 -10    0.91    0.54
   1   1 -10    0.70    0.49
   1  -1 -10    1.40    0.59
   1  -1 -10    0.55    0.50
   1  -1 -10    1.22    0.99
   1   1 -10    0.66    0.49
   1   1 -10    1.53    0.57
   1   1 -10    1.39    0.54
   1   1 -10    0.54    0.42
   1   1 -10    0.96    0.85
   1   1  -9  225.96   12.48
   1  -1  -9  239.41   12.71
   1  -1  -9  263.15   13.37
   1  -1  -8  124.68    7.52
   1  -1  -8  137.11    7.92
   1   1  -8  112.50    7.28
   1   1  -7   18.65    2.27
   1  -1  -7   24.71    2.65
   1  -1  -7   19.51    2.41
   1  -1  -6  226.57   11.25
   1  -1  -6  235.05   11.35
   1   1  -6  234.46   11.25
   1  -1  -5    7.40    1.15
   1  -1  -5    9.16    1.50
   1   1  -5    9.83    1.33
   1   1  -4   11.16    1.70
   1  -1  -4    5.56    1.28
   1  -1  -4    7.75    1.59
   1  -1  -4   10.84    1.36
   1  -1  -3  152.04    7.06
  -1  -1   3  140.81    6.66
   1  -1  -3  144.73    6.92
   1   1  -3  148.26    7.00
   1  -1  -3  150.89    6.92
   1   1  -3  166.28    7.00
   1  -1  -3  148.31    6.92
   1   1  -2  155.60    7.22
  -1  -1   2  150.26    6.72
   1  -1  -2  156.80    6.92
   1  -1  -2  143.44    6.81
   1   1  -2  154.16    6.79
   1  -1  -2  156.72    6.90
   1  -1  -1  223.81    9.63
  -1  -1   1  228.43    9.53
   1  -1  -1  223.04    9.57
  -1  -1   0    0.34    0.27
   1  -1   0    0.63    0.34
   1  -1   1   58.10    2.98
  -1  -1  -1   66.24    3.05
  -1   1  -2   27.95    1.66
  -1   1  -2   27.63    1.75
   1  -1   2   25.76    1.55
  -1   1  -2   27.63    2.12
  -1  -1  -2   30.31    1.82
  -1  -1  -3  116.34    5.84
  -1  -1  -3  111.40    5.70
  -1  -1  -3  127.30    6.07
  -1   1  -3  124.28    5.47
  -1   1  -3  125.47    5.87
  -1  -1  -4  486.42   20.73
  -1   1  -4  507.88   20.77
  -1  -1  -4  466.71   20.40
  -1  -1  -4  504.12   20.94
  -1  -1  -5  303.22   13.57
  -1  -1  -5  311.78   14.24
  -1  -1  -5  301.35   14.07
  -1   1  -5  324.66   14.13
  -1  -1  -6  773.70   31.41
  -1   1  -6  747.50   31.33
  -1  -1  -6  702.54   30.44
  -1  -1  -7  307.26   14.66
  -1   1  -7  291.92   14.50
  -1   1  -8   35.46    3.56
  -1  -1  -8   35.85    3.63
  -1  -1  -9    8.38    1.87
  -1   1  -9    6.82    1.81
  -1   1 -10   32.69    2.37
  -1   1 -10   27.33    3.72
  -1   1 -10   31.20    2.29
  -1  -1 -10   34.40    2.37
  -1   1 -10   33.85    2.32
  -1  -1 -10   30.39    3.78
  -1   1 -10   33.13    2.42
  -1  -1 -11  215.80   10.23
  -1  -1 -11  220.06   13.19
  -1   1 -11  232.25   10.43
  -1   1 -11  223.22   10.19
  -1  -1 -11  222.15   10.23
  -1   1 -11  203.21   12.88
  -1   1 -11  224.03   10.34
  -1   1 -11  218.38   10.19
  -1   1 -12    1.72    0.71
  -1   1 -12    1.62    0.82
  -1   1 -12    3.19    0.94
  -1  -1 -12    2.45    0.80
  -1  -1 -12    1.73    0.79
  -1  -1 -12    1.67    0.73
  -1   1 -12    0.70    0.82
  -1  -1 -12    2.81    1.43
  -1  -1 -12    2.72    0.81
  -1   1 -12    1.77    0.78
  -1   1 -12    2.55    0.84
  -1   1 -13    9.41    1.46
  -1   1 -13    9.43    1.51
  -1   1 -13    7.58    2.38
  -1   1 -13   11.19    1.61
  -1  -1 -13    8.57    1.44
  -1  -1 -13    8.82    1.42
  -1   1 -13    9.25    1.44
  -1  -1 -13   11.10    1.52
  -1   1 -13   10.93    1.53
  -1  -1 -13    9.53    1.46
  -1  -1 -13    5.72    2.08
  -1   1 -14   31.73    2.73
  -1   1 -14   32.86    2.80
  -1   1 -14   33.46    2.84
  -1   1 -14   36.28    2.98
  -1  -1 -14   34.19    2.82
  -1   1 -14   30.30    2.67
  -1  -1 -14   30.84    2.72
  -1  -1 -14   28.04    2.60
  -1   1 -15   10.29    1.60
  -1  -1 -15    9.71    1.55
  -1  -1 -15   12.13    1.66
  -1  -1 -15   10.12    1.61
  -1   1 -15   11.22    1.65
  -1   1 -15   10.84    1.74
  -1   1 -15   10.38    1.61
  -1   1 -15    9.93    1.55
  -1   1 -16    3.59    0.96
  -1  -1 -16    3.36    1.01
  -1   1 -16    4.15    1.05
  -1   1 -16    3.60    0.96
  -1   1 -16    4.23    1.03
  -1  -1 -16    3.22    0.95
  -1  -1 -16    4.06    1.05
  -1   1 -17  131.23    6.64
  -1  -1 -17  131.16    6.67
  -1   1 -17  114.67    6.37
  -1  -1 -17  123.27    6.51
  -1   1 -17  117.17    6.44
  -1   1 -18   14.42    1.59
  -1  -1 -18   14.42    1.66
  -1  -1 -19   17.71    1.70
   1  -2 -18   11.98    1.49
   1   2 -17    5.11    1.06
   1  -2 -17    6.49    1.29
   1   2 -17    7.46    1.17
   1   2 -16    2.97    0.92
   1   2 -16    3.42    0.93
   1  -2 -16    2.11    0.94
   1  -2 -15   47.63    3.51
   1   2 -15   47.51    3.35
   1   2 -15   44.15    3.27
   1  -2 -14  141.57    7.38
   1  -2 -14  133.20    6.98
   1   2 -14  130.28    7.04
   1   2 -14  148.79    7.35
   1   2 -14  135.09    7.06
   1   2 -14  132.21    6.92
   1   2 -13    1.48    0.84
   1  -2 -13    2.22    0.87
   1   2 -13    1.88    0.62
   1   2 -13    2.34    0.81
   1   2 -13    2.93    0.79
   1  -2 -13    1.79    0.78
   1   2 -13    3.13    0.88
   1   2 -12  135.88    7.17
   1  -2 -12  151.23    7.53
   1  -2 -12  138.98    7.19
   1   2 -12  142.13    7.13
   1   2 -12  144.67    7.30
   1   2 -12  149.24    7.35
   1   2 -12  152.37    7.33
   1  -2 -11  265.93   12.01
   1   2 -11  270.10   12.04
   1  -2 -11  272.80   12.24
   1   2 -11  272.81   12.09
   1   2 -11  258.35   11.97
   1  -2 -10    2.53    1.44
   1  -2 -10    2.63    0.77
   1   2 -10    3.24    0.72
   1   2 -10    3.49    0.76
   1  -2 -10    3.13    0.74
   1   2 -10    2.48    0.77
   1  -2  -9  224.60   35.63
   1  -2  -9 9999.00   48.96
   1  -2  -8   16.48    2.76
   1  -2  -8   10.28    2.25
   1  -2  -7    4.42    1.40
   1   2  -7    5.00    1.27
   1  -2  -7    5.17    1.50
   1   2  -6  228.11   10.69
   1  -2  -6  222.72   10.73
   1  -2  -6  205.82   10.65
   1  -2  -5  202.95    9.87
  -1  -2   5  203.30    9.46
   1  -2  -5  196.93    9.83
   1  -2  -4   56.96    3.85
   1   2  -4   46.61    4.15
   1  -2  -4   45.47    3.83
   1  -2  -3   29.99    2.46
   1   2  -3   24.54    2.67
   1  -2  -3   29.66    2.54
  -1  -2   3   34.03    2.49
   1   2  -2  158.18    7.79
   1   2  -2  127.01    6.32
   1  -2  -2  149.93    7.03
  -1  -2   2  151.85    6.95
   1  -2  -2  149.46    7.12
   1  -2  -1   78.11    4.46
  -1  -2   1   82.32    4.45
   1  -2  -1   82.82    4.41
   1  -2   0   32.31    2.31
   1  -2   0   32.16    2.14
  -1  -2   0   31.79    2.21
   1  -2   1  177.87    7.81
   1  -2   1  172.51    8.06
  -1  -2  -1  181.96    8.06
  -1  -2  -2    0.60    0.46
  -1  -2  -2    1.08    0.74
  -1   2  -2    1.22    0.87
  -1   2  -2    0.57    0.37
   1  -2   2    0.49    0.67
  -1   2  -3  285.77   12.03
  -1   2  -3  283.96   13.39
  -1  -2  -3  274.42   11.80
  -1  -2  -3  262.09   12.35
  -1   2  -4  723.67   33.40
  -1  -2  -4  783.20   32.41
  -1   2  -4  807.02   32.15
  -1   2  -5  762.18   31.39
  -1  -2  -5  734.25   31.42
  -1  -2  -5  727.41   31.38
  -1  -2  -5  774.99   31.88
  -1   2  -6   12.96    1.82
  -1  -2  -6   14.47    2.36
  -1  -2  -6   10.41    1.61
  -1  -2  -6   11.77    1.77
  -1  -2  -7   90.35    6.26
  -1  -2  -7   81.58    5.73
  -1  -2  -7   86.04    5.55
  -1   2  -7   90.60    5.85
  -1  -2  -8  536.66   25.08
  -1   2  -8  568.49   25.14
  -1   2  -9   59.40    3.38
  -1   2  -9   65.61    5.18
  -1   2  -9   55.60    3.28
  -1  -2  -9   56.72    4.99
  -1  -2  -9   69.55    3.44
  -1   2  -9   54.82    3.34
  -1  -2 -10    9.24    1.25
  -1  -2 -10   10.41    1.26
  -1   2 -10   10.88    1.40
  -1   2 -10    9.89    1.32
  -1   2 -10   11.36    1.41
  -1   2 -10   10.92    2.23
  -1   2 -11  134.31    7.02
  -1   2 -11  138.42    7.05
  -1   2 -11  142.74    7.09
  -1   2 -11  127.26    9.22
  -1  -2 -11  139.37    6.97
  -1  -2 -11  129.01    6.81
  -1   2 -11  141.82    6.86
  -1  -2 -12   60.13    3.85
  -1   2 -12   58.51    3.76
  -1   2 -12   55.11    3.61
  -1   2 -12   54.89    3.78
  -1   2 -12   55.58    3.84
  -1  -2 -12   54.28    3.63
  -1  -2 -13    6.35    1.22
  -1  -2 -13    5.78    1.15
  -1   2 -13    7.65    1.37
  -1  -2 -13    9.47    1.36
  -1   2 -13    6.88    1.13
  -1   2 -13    7.91    1.26
  -1   2 -13    7.15    1.32
  -1   2 -14  109.84    6.21
  -1  -2 -14  117.10    6.36
  -1  -2 -14  121.82    6.40
  -1   2 -14  108.16    6.18
  -1   2 -14  111.09    6.38
  -1   2 -14  119.90    6.61
  -1  -2 -15  132.25    6.85
  -1  -2 -15  113.98    6.57
  -1   2 -15  125.72    6.68
  -1   2 -15  118.84    6.57
  -1   2 -15  132.82    6.92
  -1   2 -15  127.22    6.95
  -1  -2 -16   14.95    1.83
  -1   2 -16   15.83    1.79
  -1   2 -16   15.13    1.86
  -1  -2 -16   18.45    1.89
  -1  -2 -17   33.45    2.69
  -1   2 -17   34.05    2.70
  -1   2 -18    7.75    1.16
  -1  -2 -18    6.13    1.06
   1  -3 -18   35.29    2.54
   1  -3 -17    2.72    0.87
   1   3 -16   11.90    1.67
   1  -3 -16   10.53    1.53
   1   3 -16   10.33    1.44
   1   3 -15    0.74    0.73
   1  -3 -15    1.22    0.77
   1   3 -15    0.33    0.61
   1  -3 -15    1.11    0.67
   1   3 -14   21.76    2.16
   1   3 -14   21.72    2.26
   1  -3 -14   20.97    2.14
   1  -3 -14   24.62    2.38
   1   3 -13    0.72    0.80
   1  -3 -13   -0.12    0.58
   1   3 -13    0.78    0.72
   1  -3 -13    0.11    0.66
   1  -3 -12   62.77    4.00
   1  -3 -12   56.50    3.79
   1   3 -12   58.56    3.77
   1   3 -12   57.44    3.82
   1  -3 -11    2.69    0.86
   1  -3 -11    4.09    1.80
   1   3 -11    3.06    0.89
   1   3 -11    3.12    0.88
   1  -3 -11    3.35    0.93
   1  -3 -10   53.47    5.77
   1  -3 -10   54.36    3.49
   1   3 -10   57.19    3.46
   1   3 -10   54.94    3.51
   1   3  -9   90.84    4.78
   1   3  -9   83.26    4.58
   1  -3  -9   87.43    7.09
   1   3  -8  152.94    7.52
   1   3  -8  170.52    7.63
   1  -3  -7   65.70    5.05
   1  -3  -6  386.72   18.03
  -1  -3   5   48.24    3.71
   1  -3  -5   53.01    4.03
   1   3  -4   84.96    6.31
  -1  -3   4   81.04    5.08
   1  -3  -4   87.62    5.39
   1  -3  -4   78.07    5.29
  -1  -3   3   76.54    4.87
   1  -3  -3   81.04    5.06
   1   3  -3   88.06    6.19
   1  -3  -3   82.42    5.18
   1  -3  -2   65.88    4.74
  -1  -3   2   77.46    4.76
   1  -3  -2   79.18    4.74
  -1  -3   1    0.79    0.66
   1  -3  -1    0.44    0.50
   1  -3  -1    0.36    0.62
  -1  -3   0   12.13    1.53
  -1  -3   0   10.82    1.43
   1  -3   0   11.80    1.42
   1  -3   0   11.85    1.57
  -1  -3  -1    5.00    1.02
   1  -3   1    5.44    1.09
  -1  -3  -1    7.61    1.23
  -1  -3  -2  317.08   14.30
  -1  -3  -2  307.36   13.76
  -1   3  -3   -0.22    1.01
  -1  -3  -3    0.55    0.63
  -1  -3  -4   62.64    4.43
  -1   3  -4   61.12    5.28
  -1   3  -5  120.89    8.48
  -1  -3  -5  126.53    7.34
  -1  -3  -6   33.93    3.38
  -1  -3  -6   41.24    4.04
  -1  -3  -7  327.40   16.59
  -1  -3  -7  366.53   17.60
  -1   3  -8  744.21   30.39
  -1  -3  -8  755.12   33.05
  -1   3  -8  754.19   30.54
  -1   3  -8  739.04   30.77
  -1  -3  -8  758.59   30.54
  -1   3  -8  736.67   30.42
  -1  -3  -9    8.52    1.25
  -1   3  -9    8.18    1.34
  -1   3  -9    3.69    0.80
  -1   3  -9    4.91    0.92
  -1   3  -9    5.87    1.10
  -1   3 -10   43.09    3.04
  -1   3 -10   43.59    3.06
  -1  -3 -10   45.01    3.05
  -1   3 -10   44.92    3.21
  -1   3 -11   10.02    1.47
  -1   3 -11   11.28    1.53
  -1   3 -11   11.74    1.64
  -1  -3 -11   11.67    1.49
  -1  -3 -12   11.29    1.64
  -1   3 -12   10.34    1.54
  -1   3 -13    0.51    0.75
  -1   3 -13    0.62    0.69
  -1  -3 -13   -0.11    0.67
  -1   3 -13    0.40    0.82
  -1   3 -14   53.89    3.73
  -1  -3 -14   50.15    3.54
  -1   3 -14   48.76    3.65
  -1   3 -14   51.84    3.80
  -1   3 -15    2.40    0.92
  -1   3 -15    1.83    0.89
  -1  -3 -15    2.85    0.91
  -1   3 -15    2.75    1.02
  -1  -3 -16    9.39    1.39
  -1   3 -16   10.26    1.49
  -1   3 -17    8.32    1.27
  -1  -3 -17    8.60    1.26
  -1  -3 -18   27.70    2.14
   1   4 -17    1.91    0.84
   1   4 -16    3.06    0.99
   1  -4 -15   11.52    1.53
   1   4 -15    9.38    1.41
   1   4 -15   12.26    1.66
   1   4 -14    2.53    0.88
   1   4 -14    1.59    0.86
   1  -4 -14    1.84    0.86
   1   4 -13   12.19    1.57
   1  -4 -13    8.82    1.44
   1   4 -13   10.59    1.60
   1  -4 -12   30.53    2.62
   1   4 -12   30.04    2.62
   1   4 -12   31.09    2.54
   1  -4 -11   16.60    3.56
   1  -4 -11   18.85    1.98
   1   4 -11   19.21    1.99
   1   4 -11   15.61    1.74
   1   4 -11   18.84    1.88
   1  -4 -10   76.97    4.58
   1   4 -10   79.95    4.64
   1  -4 -10   83.86    7.71
   1   4 -10   71.11    4.37
   1   4 -10   84.26    4.56
   1  -4  -9  196.99   12.83
   1   4  -9  214.24    9.56
   1   4  -9  196.56    9.38
   1  -4  -9  202.43    9.54
   1   4  -8  146.01    6.83
   1   4  -8  131.19    6.63
   1   4  -8  136.02    6.77
   1   4  -7    8.75    1.20
   1   4  -7    8.08    1.06
   1   4  -7    7.63    1.06
  -1  -4   6    5.80    1.64
   1   4  -6    5.66    0.93
   1  -4  -5   19.15    2.70
  -1  -4   5   14.30    2.26
  -1  -4   4  261.11   13.35
   1   4  -4  296.46   15.89
   1  -4  -4  270.72   13.67
   1  -4  -3   24.97    2.77
   1   4  -3   23.73    3.71
  -1  -4   3   22.67    2.61
  -1  -4   2  147.59    8.41
   1  -4  -2  160.39    8.60
  -1  -4   1  148.45    8.31
   1  -4  -1  158.15    8.34
  -1  -4   0    1.79    0.93
  -1  -4  -1  265.36   12.91
  -1  -4  -1  279.96   13.24
  -1  -4  -2  300.56   14.98
  -1  -4  -2  327.51   14.63
  -1  -4  -3   49.37    4.13
  -1   4  -3   48.48    5.18
  -1  -4  -4  157.40    9.11
  -1   4  -4  157.18   10.72
  -1   4  -5  355.59   19.20
  -1  -4  -5  341.17   17.02
  -1  -4  -6  184.05   10.61
  -1   4  -6  178.27    8.19
  -1   4  -6  180.74    8.24
  -1  -4  -7   34.86    4.37
  -1   4  -7   39.91    2.69
  -1   4  -7   41.07    2.65
  -1  -4  -7   40.40    2.64
  -1   4  -7   37.08    2.54
  -1  -4  -7   37.27    4.05
  -1   4  -7   40.90    2.80
  -1   4  -8   24.99    2.08
  -1   4  -8   25.48    2.29
  -1   4  -8   24.53    2.03
  -1  -4  -8   17.76    3.01
  -1   4  -9    6.32    1.14
  -1   4  -9    4.80    1.01
  -1  -4 -10   87.03    5.01
  -1   4 -10   91.54    5.30
  -1   4 -10   86.81    4.88
  -1   4 -10   90.32    5.02
  -1   4 -11   35.07    2.77
  -1  -4 -11   39.10    2.88
  -1   4 -11   35.45    2.71
  -1   4 -11   35.64    2.79
  -1   4 -11   34.91    2.99
  -1   4 -12    9.73    1.48
  -1  -4 -12    9.06    1.53
  -1  -4 -13    5.02    1.15
  -1   4 -13    6.24    1.23
  -1   4 -13    5.12    1.29
  -1   4 -14    1.98    0.85
  -1   4 -14    1.35    0.87
  -1   4 -15    7.80    1.33
  -1   4 -15    9.45    1.58
  -1   4 -16    2.66    0.83
  -1   4 -16    2.03    0.92
  -1   4 -17   38.27    2.81
   1   5 -16    0.09    0.58
   1   5 -15   27.48    2.36
   1  -5 -14    1.79    0.72
   1   5 -14    0.79    0.76
   1  -5 -13   14.92    1.78
   1   5 -13   16.30    1.93
   1  -5 -12    2.86    0.92
   1   5 -12    2.61    0.89
   1   5 -12    1.70    0.77
   1  -5 -11    0.68    0.65
   1   5 -11    0.86    0.63
   1   5 -11    0.59    0.69
   1   5 -10   14.90    1.69
   1  -5 -10   17.25    1.87
   1   5 -10   16.57    1.88
   1   5 -10   17.36    1.92
   1   5  -9   53.03    3.46
   1   5  -9   46.27    3.23
   1   5  -9   49.90    3.35
   1  -5  -9   43.46    3.20
   1  -5  -9   48.00    5.87
   1  -5  -8    6.62    1.12
   1   5  -8    6.96    1.14
   1   5  -8    5.31    1.09
   1   5  -8    6.02    1.07
   1  -5  -8    6.57    1.05
   1   5  -7  212.19    9.97
   1   5  -7  223.29    9.98
   1  -5  -7  212.87    9.86
   1   5  -6    0.09    0.39
  -1  -5   6    0.25    0.77
   1  -5  -6    0.65    0.48
   1   5  -6    0.42    0.47
   1   5  -5  102.86    5.55
   1   5  -5  131.11   10.38
   1   5  -5  117.51    5.62
   1  -5  -5  105.73    5.49
  -1  -5   5  104.53    7.36
   1  -5  -5  118.82    7.99
   1   5  -4    2.28    0.63
  -1  -5   4    1.84    0.98
   1   5  -4    2.71    0.64
   1   5  -4    2.99    1.74
   1  -5  -4    2.45    1.15
  -1  -5   3   13.33    2.29
   1   5  -3   14.84    1.46
   1  -5  -3   15.30    2.43
   1   5  -3   12.70    2.92
  -1  -5   2   35.33    3.63
   1   5  -2   30.32    4.38
   1  -5  -1  133.92    8.18
  -1  -5   1  147.47    8.56
  -1  -5   0    1.39    0.99
  -1  -5  -1  159.64    9.08
  -1  -5  -2    2.94    0.81
  -1   5  -2    1.53    1.42
  -1  -5  -2    1.59    1.00
  -1  -5  -3    0.21    0.46
  -1  -5  -3   -0.25    0.64
  -1   5  -3    1.63    1.91
  -1   5  -4    0.98    0.46
  -1   5  -4    0.44    1.26
  -1  -5  -4    0.53    0.76
  -1  -5  -4    0.44    0.43
  -1  -5  -5  245.87   11.42
  -1   5  -5  244.93   16.45
  -1   5  -5  270.51   11.52
  -1   5  -5  264.55   11.61
  -1   5  -5  264.54   11.74
  -1  -5  -5  267.30   14.49
  -1  -5  -6   -0.30    0.93
  -1   5  -6    0.10    0.44
  -1   5  -6   -0.08    0.46
  -1   5  -6    0.26    0.45
  -1   5  -7   81.88    4.30
  -1   5  -7   68.38    4.28
  -1   5  -7   72.56    4.26
  -1   5  -7   79.70    4.50
  -1  -5  -7   75.04    7.12
   1  -5   7   65.03    5.89
  -1  -5  -8   17.70    3.23
  -1   5  -8   27.06    2.20
  -1   5  -8   24.99    2.33
  -1   5  -8   23.72    2.20
  -1   5  -8   23.98    2.12
  -1  -5  -9   82.85    7.61
  -1   5  -9   90.00    5.14
  -1   5  -9   99.52    5.35
  -1  -5  -9   93.35    5.20
  -1   5  -9   95.63    5.49
  -1   5 -10    3.86    1.16
  -1   5 -10    4.07    0.98
  -1   5 -10    3.77    0.99
  -1  -5 -10    3.93    1.05
  -1   5 -11    2.01    0.78
  -1   5 -11    2.41    1.03
  -1   5 -11    2.64    0.96
  -1  -5 -11    1.43    0.71
  -1   5 -12    6.29    1.17
  -1   5 -12    6.75    1.38
  -1  -5 -12    7.99    1.33
  -1   5 -12    6.27    1.22
  -1   5 -13    0.10    0.57
  -1   5 -13    0.79    0.81
  -1   5 -14    2.21    0.92
  -1   5 -15    7.52    1.33
  -1   5 -16    2.75    0.83
   1   6 -15    2.24    0.73
   1   6 -14    4.51    0.98
   1   6 -13    4.12    0.92
   1  -6 -13    3.06    0.90
   1   6 -13    2.70    0.87
   1   6 -12    2.44    0.84
   1   6 -12    3.27    0.95
   1  -6 -12    1.63    0.78
   1   6 -11   19.60    1.99
   1  -6 -11   19.26    1.99
   1   6 -11   20.56    2.12
   1   6 -11   17.42    1.92
   1   6 -10  128.04    6.88
   1   6 -10  140.37    7.16
   1  -6  -9   18.36    1.92
   1   6  -9   17.44    1.98
   1   6  -9   21.68    2.05
   1  -6  -8   52.04    3.44
   1   6  -8   49.39    3.53
   1   6  -8   51.05    3.46
   1   6  -7   22.10    2.08
   1   6  -7   16.90    1.80
   1   6  -7   19.30    1.95
  -1  -6   7   18.56    3.11
   1  -6  -7   16.57    1.79
   1   6  -6   34.79    2.79
   1  -6  -6   41.17    2.91
   1   6  -6   41.70    2.88
   1   6  -5   30.81    2.35
   1  -6  -5   26.24    2.29
  -1  -6   5   25.25    3.59
   1   6  -5   26.17    2.30
   1   6  -5   25.95    5.00
   1   6  -4  273.33   18.04
   1  -6  -4  262.92   12.45
   1   6  -4  305.20   12.72
   1  -6  -4  277.34   12.34
  -1  -6   4  285.73   15.40
   1   6  -3   86.63    4.64
  -1  -6   3   82.47    6.62
   1  -6  -3   80.26    4.54
   1   6  -2   53.01    3.32
  -1  -6   2   48.94    4.94
   1   6  -2   55.01    7.04
   1   6  -1   30.93    4.95
  -1  -6   1   29.13    3.64
  -1  -6   0    2.26    1.10
   1  -6   0    2.02    1.18
  -1  -6   0    1.62    0.56
  -1  -6  -1   26.63    2.13
  -1   6  -1   27.03    4.54
   1  -6   1   23.64    3.36
  -1  -6  -2  101.39    5.55
  -1   6  -2  121.16    5.86
   1  -6   2  116.07    8.03
  -1   6  -2   91.15    9.14
   1  -6   3   12.23    2.53
  -1   6  -3   15.20    1.73
  -1  -6  -3   21.38    1.85
  -1   6  -3   12.68    3.43
   1  -6   4  117.70    8.83
  -1   6  -4  127.70    6.62
  -1  -6  -4  113.64    8.86
  -1   6  -4  138.28    6.56
  -1   6  -4  110.53   10.72
  -1   6  -5  125.88    6.33
  -1   6  -5  112.33   10.92
   1  -6   5  129.00    9.06
  -1   6  -5  125.49    6.61
  -1  -6  -5  127.40    9.34
  -1   6  -5  127.38    6.45
   1  -6   6  126.77    9.18
  -1   6  -6  125.43    6.62
  -1   6  -6  130.73    6.56
  -1   6  -6  135.32    6.88
  -1  -6  -6  119.67    9.43
  -1   6  -7    4.09    0.94
  -1   6  -7    4.13    1.04
   1  -6   7    2.92    1.53
  -1  -6  -7    0.37    1.25
  -1   6  -7    3.71    1.01
  -1  -6  -7    4.69    1.03
  -1   6  -8   36.21    2.77
  -1   6  -8   37.20    2.86
  -1   6  -8   33.91    2.85
  -1  -6  -8   37.23    2.87
  -1   6  -9    8.25    1.39
  -1   6  -9    9.92    1.41
  -1   6  -9    7.80    1.37
  -1   6  -9    9.26    1.50
  -1   6 -10   38.84    2.94
  -1   6 -10   37.81    2.82
  -1   6 -11   44.01    3.18
  -1   6 -11   39.00    2.95
  -1   6 -11   41.73    3.23
  -1   6 -12   10.62    1.42
  -1   6 -12   10.83    1.56
  -1   6 -12    7.70    1.33
  -1   6 -13    0.30    0.61
  -1   6 -13    0.11    0.61
  -1   6 -14   19.68    1.95
  -1   6 -15    0.67    0.61
   1   7 -13    2.23    0.65
   1   7 -12   84.06    4.71
   1   7 -12   91.34    4.89
   1   7 -11    4.62    0.97
   1   7 -11    4.52    1.00
   1   7 -10   91.83    5.19
   1   7 -10   98.71    5.43
   1  -7  -9    0.85    0.64
   1   7  -9    1.25    0.84
   1   7  -9    1.82    0.88
   1  -7  -8   40.22    3.03
   1   7  -8   44.89    3.12
   1   7  -8   39.44    3.11
   1  -7  -7   39.11    2.97
   1   7  -7   43.08    3.15
   1   7  -7   39.48    2.93
   1   7  -6   71.87    4.43
   1  -7  -6   82.38    4.67
   1   7  -6   77.97    4.67
   1   7  -5   18.89    1.97
   1  -7  -5   17.96    1.89
   1  -7  -4   40.70    2.95
   1  -7  -4   37.39    2.76
   1   7  -4   38.60    2.90
   1   7  -3    1.13    1.62
  -1  -7   3    0.32    1.13
   1  -7  -3    2.06    0.71
   1  -7  -3    1.36    0.65
   1   7  -3    1.88    0.69
   1   7  -2   37.93    6.05
  -1  -7   2   33.91    4.37
   1  -7  -2   41.39    2.86
   1  -7  -2   37.64    2.84
  -1  -7   1  127.98    8.83
   1  -7  -1  120.27    6.11
   1  -7  -1  114.11    6.06
   1   7   0    7.03    3.02
  -1   7   0    9.80    3.38
   1  -7   1   22.00    3.74
  -1   7  -1   18.57    5.08
   1  -7   2   75.18    6.62
  -1   7  -2   53.33    7.23
  -1   7  -3   11.72    1.55
   1  -7   3   13.86    2.85
  -1   7  -3    6.37    2.67
  -1   7  -4   17.73    1.94
  -1   7  -4   17.65    1.84
  -1   7  -5    6.80    1.25
  -1   7  -5    6.24    1.16
  -1  -7  -5    5.65    1.15
  -1   7  -6    8.79    1.35
  -1   7  -6    9.03    1.32
  -1   7  -6    5.95    1.23
  -1  -7  -6    5.93    1.24
  -1   7  -7   44.42    3.36
  -1  -7  -7   45.39    3.33
  -1   7  -7   45.07    3.24
  -1   7  -7   47.52    3.21
  -1   7  -8  163.41    8.11
  -1   7  -8  168.22    8.06
  -1   7  -8  158.05    8.20
  -1  -7  -8  159.87    8.16
  -1   7  -9   34.44    2.70
  -1   7  -9   32.66    2.62
  -1   7 -10    6.66    1.30
  -1   7 -10    7.53    1.27
  -1   7 -11    2.74    0.79
  -1   7 -11    4.01    0.97
  -1   7 -12   17.29    1.76
  -1   7 -13   14.97    1.50
  -1   7 -13   14.95    1.52
   1   8 -11   14.83    1.48
   1   8 -11   15.97    1.49
   1   8 -10    1.45    0.62
   1   8 -10    0.78    0.56
   1   8  -9   30.50    2.34
   1   8  -9   32.60    2.47
   1   8  -8    2.27    0.81
   1   8  -8    1.69    0.77
   1  -8  -7   19.18    1.91
   1   8  -7   18.10    1.91
   1  -8  -6    9.52    1.38
   1   8  -6    9.84    1.40
   1   8  -5    7.24    1.40
   1  -8  -5    8.70    1.39
   1  -8  -4    1.40    0.69
   1  -8  -4    0.61    0.53
   1   8  -4    1.14    0.71
   1  -8  -3   84.88    4.86
   1  -8  -3   82.86    4.79
   1  -8  -2   40.33    2.92
   1  -8  -2   37.28    2.83
   1  -8  -1  134.97    6.92
   1  -8   0   -0.21    0.54
  -1  -8  -1   25.08    2.27
   1  -8   1   10.60    1.52
   1  -8   2    2.06    0.76
  -1  -8  -2    5.86    1.28
  -1  -8  -3   10.40    1.50
  -1   8  -3    6.91    1.26
  -1  -8  -3   10.38    1.63
   1  -8   3    6.50    1.15
  -1  -8  -4   13.45    1.65
  -1   8  -4    9.18    1.40
  -1  -8  -5  152.09    7.68
  -1   8  -5  146.34    7.56
  -1   8  -6   14.39    1.63
  -1  -8  -6   15.35    1.77
  -1   8  -6   13.88    1.69
  -1   8  -7    3.52    0.91
  -1  -8  -7    3.56    1.03
  -1   8  -8   43.46    2.92
  -1  -8  -8   43.00    3.04
  -1   8  -8   43.55    2.97
  -1  -8  -9   11.92    1.46
  -1   8  -9   11.06    1.35
  -1   8 -10    1.76    0.63
  -1   8 -11   60.87    3.46
   1   9  -9   70.31    3.70
   1   9  -8    8.19    1.02
   1   9  -7    0.58    0.45
   1   9  -6   11.52    1.35
   1  -9  -5    8.97    1.28
   1  -9  -4    4.63    0.91
   1  -9  -4    3.99    0.86
  -1  -9   4    2.43    0.77
  -1  -9   3   48.28    3.27
   1  -9  -3   56.47    3.40
   1  -9  -3   53.83    3.36
   1  -9  -2    4.89    0.99
  -1  -9   2    9.68    1.44
  -1  -9   1    5.99    1.11
   1  -9  -1    5.15    1.00
  -1  -9   0   27.13    2.27
   1  -9   0   25.51    2.17
  -1  -9  -1   16.69    1.73
   1  -9   1   15.08    1.62
  -1  -9  -2   43.86    2.95
  -1  -9  -2   40.22    2.89
   1  -9   2   39.10    2.77
  -1  -9  -3    3.66    0.98
  -1  -9  -3    4.03    1.06
   1  -9   3    1.85    0.71
  -1  -9  -4    0.57    0.60
  -1  -9  -5   82.80    4.63
  -1  -9  -6    7.22    1.11
  -1  -9  -7    3.12    0.74
  -1   9  -7    2.72    0.65
  -1   9  -8   26.68    1.91
  -1 -10   3   11.99    1.14
  -1 -10   2    4.17    0.87
   1 -10  -2    3.17    0.65
   1 -10  -1    4.96    0.79
  -1 -10   1    5.20    0.81
  -1 -10   0   17.17    1.51
   1 -10   0   16.91    1.46
  -1 -10  -1    3.21    0.66
   1 -10   1    1.78    0.54
  -1 -10  -2   52.62    2.98
   1 -10   2   51.40    2.91
   2   0 -19   -0.08    0.46
   2   0 -18   13.92    1.66
   2   0 -18   16.59    1.80
   2   0 -17    0.24    0.63
   2   0 -17   -0.23    0.64
   2   0 -16   67.58    4.39
   2   0 -16   65.23    4.32
   2   0 -15   -0.26    0.63
   2   0 -15    0.64    0.60
   2   0 -14    2.03    0.64
   2   0 -14    2.15    0.77
   2   0 -14    2.16    0.83
   2   0 -13    0.48    0.59
   2   0 -13    0.40    0.54
   2   0 -13    0.12    0.56
   2   0 -12    0.75    0.52
   2   0 -12    0.33    0.59
   2   0 -12    0.22    0.61
   2   0 -11    0.09    0.40
   2   0 -11   -0.10    0.50
   2   0 -11   -0.10    0.49
   2   0 -10  102.33    5.29
   2   0 -10   98.00    5.13
   2   0 -10  100.18    5.28
   2   0  -9    0.26    0.74
   2   0  -8    0.86    0.76
   2   0  -7    0.18    0.63
   2   0  -6  368.73   17.18
   2   0  -6  383.84   17.42
   2   0  -5    0.26    0.59
   2   0  -5   -0.25    0.53
   2   0  -4 1399.67   58.52
   2   0  -4 1478.30   58.95
   2   0  -4 1517.34   58.94
   2   0  -3   -0.08    0.46
  -2   0   3    0.20    0.40
   2   0  -3   -0.08    0.52
   2   0  -3    0.08    0.49
   2   0  -2 1525.58   59.74
   2   0  -2 1509.10   59.73
  -2   0   2 1464.20   59.38
  -2   0   1    0.11    0.39
  -2   0   1    0.17    0.25
   2   0  -1    0.17    0.38
  -2   0   0  930.20   36.87
  -2   0   0  905.13   36.61
  -2   0  -1    0.44    0.49
  -2   0  -1    0.06    0.42
  -2   0  -2 2485.86   99.83
  -2   0  -2 2569.13  100.05
  -2   0  -3    0.18    0.48
  -2   0  -3    0.09    0.56
  -2   0  -3   -0.20    0.46
  -2   0  -4  637.11   27.82
  -2   0  -4  672.64   27.17
  -2   0  -4  677.07   27.91
  -2   0  -5    0.13    0.58
  -2   0  -5    0.13    0.44
  -2   0  -6  330.38   14.82
  -2   0  -6  288.33   14.29
  -2   0  -7    0.39    0.61
  -2   0  -7   -0.33    0.72
  -2   0  -8  466.29   22.04
  -2   0  -9    0.56    0.86
  -2   0 -10  650.68   27.12
  -2   0 -10  637.03   30.65
  -2   0 -10  647.47   27.04
  -2   0 -10  652.99   27.13
  -2   0 -10  658.06   26.97
  -2   0 -11    0.36    0.84
  -2   0 -11    0.11    0.48
  -2   0 -11    0.09    0.40
  -2   0 -11   -0.10    0.51
  -2   0 -11    0.11    0.51
  -2   0 -12   97.41    8.61
  -2   0 -12  103.30    5.71
  -2   0 -12  105.68    5.74
  -2   0 -12  105.35    5.91
  -2   0 -12  104.62    5.85
  -2   0 -13    0.13    0.64
  -2   0 -13    0.13    0.65
  -2   0 -13   -0.12    0.65
  -2   0 -13    0.12    0.60
  -2   0 -13   -0.43    1.51
  -2   0 -14   -0.42    0.75
  -2   0 -14    0.13    0.64
  -2   0 -14    0.28    0.72
  -2   0 -14    0.85    0.57
  -2   0 -14   -0.26    0.69
  -2   0 -15    0.38    0.70
  -2   0 -15    0.61    0.72
  -2   0 -15   -0.14    0.64
  -2   0 -15    0.52    0.74
  -2   0 -15    0.14    0.76
  -2   0 -16   56.03    4.01
  -2   0 -16   60.10    4.01
  -2   0 -17   -0.23    0.63
  -2   0 -17   -0.23    0.69
  -2   0 -18    4.74    0.97
  -2   0 -18    5.76    1.10
   2  -1 -19   16.03    1.66
   2   1 -18   -0.79    0.78
   2  -1 -18    0.21    0.61
   2  -1 -18   -0.59    0.77
   2   1 -17   34.67    2.81
   2  -1 -17   40.88    2.96
   2  -1 -17   38.58    3.01
   2  -1 -16   71.29    4.70
   2   1 -16   77.99    4.69
   2  -1 -16   74.87    4.66
   2  -1 -15   42.83    3.40
   2   1 -15   42.27    3.11
   2   1 -15   50.91    3.55
   2  -1 -15   49.42    3.52
   2  -1 -14    3.11    1.00
   2  -1 -14    4.78    1.13
   2   1 -14    2.97    1.00
   2   1 -14    2.87    0.82
   2   1 -13   39.63    2.99
   2   1 -13   34.69    2.71
   2   1 -13   34.33    2.67
   2  -1 -13   44.38    3.22
   2  -1 -13   34.37    2.71
   2  -1 -13   39.78    3.01
   2  -1 -12    2.19    0.82
   2   1 -12    3.50    0.83
   2   1 -12    3.69    0.92
   2  -1 -12    3.14    0.91
   2   1 -12    2.73    0.83
   2  -1 -12    2.89    0.78
   2   1 -12    2.12    0.69
   2  -1 -11   23.33    2.15
   2  -1 -11   23.78    1.98
   2   1 -11   24.85    2.00
   2   1 -11   23.35    1.96
   2   1 -11   22.94    2.00
   2   1 -11   23.10    2.05
   2  -1 -11   21.62    2.01
   2  -1 -10   52.22    3.39
   2  -1 -10   52.92    3.31
   2   1 -10   52.11    3.21
   2   1 -10   53.23    3.16
   2  -1 -10   53.85    5.34
   2   1 -10   55.25    3.25
   2  -1 -10   51.46    3.16
   2   1 -10   52.58    3.17
   2   1 -10   52.66    3.30
   2  -1  -9  180.67   10.74
   2  -1  -8    4.91    1.34
   2  -1  -7  234.10   11.96
   2  -1  -6  199.83   10.20
   2  -1  -5  262.16   12.32
   2   1  -5  259.95   12.26
   2  -1  -5  263.47   12.16
   2  -1  -5  251.22   11.64
   2  -1  -4  760.96   31.26
  -2  -1   4  730.21   30.53
   2  -1  -4  770.50   31.40
   2  -1  -4  748.50   30.99
   2   1  -4  782.18   31.38
  -2  -1   3   26.57    1.87
   2  -1  -3   28.44    2.14
   2   1  -3   29.91    2.23
   2  -1  -3   28.49    2.20
   2  -1  -3   29.32    2.16
   2  -1  -2  658.26   28.18
  -2  -1   2  674.03   27.93
   2   1  -2  717.19   28.17
   2   1  -2  701.72   28.24
   2  -1  -2  681.14   28.10
   2  -1  -2  711.04   28.19
   2  -1  -1 1642.32   66.88
   2  -1  -1 1720.15   67.22
  -2   1   1 1668.06   67.02
  -2  -1   1 1704.68   67.00
   2   1  -1 1720.81   67.00
  -2  -1   0    5.71    0.80
   2  -1   0    4.59    0.58
   2  -1   0    4.77    0.73
  -2   1   0    3.85    0.71
  -2   1  -1  462.54   18.78
  -2   1  -1  470.71   18.82
   2  -1   1  421.31   18.48
  -2  -1  -1  473.80   18.94
  -2  -1  -2  579.60   24.23
  -2   1  -2  559.80   24.09
  -2   1  -2  614.66   24.11
  -2   1  -2  558.83   23.87
  -2  -1  -2  606.23   24.15
  -2   1  -3    0.68    0.51
  -2  -1  -3    0.36    0.49
  -2   1  -3    0.61    0.46
  -2  -1  -3    0.31    0.60
  -2   1  -4  674.10   28.93
  -2  -1  -4  705.18   29.01
  -2  -1  -4  695.20   29.24
  -2  -1  -5  278.81   13.22
  -2   1  -5  293.82   13.28
  -2  -1  -5  277.10   12.67
  -2  -1  -5  277.48   13.48
  -2   1  -6   13.48    1.91
  -2  -1  -6   12.13    1.82
  -2  -1  -7  306.68   15.17
  -2   1  -7  304.09   15.21
  -2  -1  -7  322.43   15.41
  -2   1  -8    1.88    1.03
  -2  -1  -8    0.88    0.90
  -2  -1  -8    0.24    0.62
  -2  -1  -9  169.75   10.33
  -2   1  -9  159.64   10.10
  -2   1  -9  156.78    7.65
  -2  -1 -10   52.60    5.33
  -2  -1 -10   49.54    3.12
  -2   1 -10   46.02    3.04
  -2   1 -10   51.40    3.12
  -2   1 -10   45.90    5.00
  -2   1 -10   50.96    3.29
  -2   1 -10   52.96    3.32
  -2  -1 -11    3.22    0.79
  -2   1 -11    4.01    0.94
  -2   1 -11    2.96    0.81
  -2  -1 -11    2.51    1.63
  -2  -1 -11    3.34    0.87
  -2   1 -11    2.75    0.88
  -2   1 -11    2.93    0.78
  -2   1 -11    4.63    1.82
  -2  -1 -12    1.79    0.76
  -2  -1 -12    2.30    0.85
  -2   1 -12    2.36    1.46
  -2   1 -12    1.66    0.82
  -2   1 -12    1.47    0.75
  -2   1 -12    1.34    0.75
  -2   1 -12    1.61    0.84
  -2  -1 -12    1.98    1.47
  -2   1 -13  144.94    7.59
  -2  -1 -13  140.52    7.53
  -2  -1 -13  137.17   10.89
  -2   1 -13  130.27   10.61
  -2   1 -13  148.07    7.83
  -2   1 -13  140.06    7.66
  -2   1 -13  148.69    7.78
  -2   1 -13  147.45    7.59
  -2  -1 -13  155.73    7.67
  -2   1 -14   14.20    1.81
  -2  -1 -14   10.61    1.62
  -2  -1 -14   12.84    1.68
  -2  -1 -14   10.38    1.62
  -2   1 -14   12.96    1.87
  -2   1 -14   13.74    1.88
  -2   1 -14   10.62    1.61
  -2   1 -14    8.97    1.49
  -2   1 -15   30.20    2.76
  -2   1 -15   27.98    2.74
  -2   1 -15   33.55    2.99
  -2  -1 -15   31.79    2.84
  -2  -1 -15   28.76    2.70
  -2   1 -15   31.06    2.79
  -2   1 -15   32.63    2.86
  -2  -1 -15   30.04    2.72
  -2  -1 -16   86.23    5.11
  -2  -1 -16   80.35    5.10
  -2   1 -16   85.24    5.16
  -2   1 -16   87.21    5.20
  -2   1 -16   85.55    5.14
  -2  -1 -17   19.86    2.03
  -2  -1 -17   21.80    2.10
  -2   1 -17   17.03    1.90
  -2   1 -17   15.83    1.89
  -2   1 -17   21.12    2.08
  -2   1 -18    0.46    0.55
  -2  -1 -18    0.67    0.58
   2  -2 -18   10.30    1.41
   2   2 -18    9.04    1.24
   2  -2 -17    5.34    1.16
   2   2 -17    5.28    1.08
   2   2 -16    0.67    0.80
   2   2 -16    1.31    0.66
   2  -2 -16    2.06    0.88
   2   2 -15    2.84    1.01
   2   2 -15    1.29    0.83
   2  -2 -15    1.75    0.92
   2   2 -15    3.32    0.89
   2   2 -14    1.52    0.74
   2  -2 -14    1.35    0.79
   2   2 -14    1.06    0.69
   2   2 -14    1.57    0.83
   2   2 -13  344.18   15.77
   2   2 -13  361.46   15.87
   2   2 -13  349.92   15.68
   2  -2 -13  372.43   16.21
   2  -2 -12    2.74    0.85
   2   2 -12    4.30    1.00
   2   2 -12    2.90    0.78
   2  -2 -12    4.53    1.08
   2   2 -12    3.06    0.90
   2   2 -12    4.36    0.95
   2  -2 -11   11.33    2.64
   2   2 -11    9.51    1.30
   2   2 -11    8.73    1.17
   2   2 -11   11.76    1.38
   2   2 -11    8.71    1.20
   2   2 -11    7.99    1.21
   2  -2 -11   10.15    1.42
   2   2 -10    0.60    0.50
   2   2 -10    0.99    0.53
   2  -2 -10    0.82    0.65
   2  -2 -10    0.64    0.92
   2   2  -9   87.53    4.60
   2   2  -9   97.37    4.62
   2   2  -9   97.82    4.66
   2  -2  -9  103.72    7.17
   2  -2  -8  199.40   11.22
   2  -2  -7  142.47    8.39
   2  -2  -6  125.40    7.39
   2  -2  -6  127.39    7.07
   2  -2  -5  751.31   31.65
   2   2  -4   13.57    1.66
  -2  -2   4   14.39    1.58
   2  -2  -4   18.54    1.97
   2   2  -3  380.01   16.71
   2   2  -3  410.69   17.70
   2  -2  -3  395.42   17.24
  -2  -2   3  387.81   16.84
   2   2  -2   99.75    5.52
  -2  -2   2   93.33    4.97
   2   2  -2   90.08    4.68
   2  -2  -2   91.21    5.18
  -2  -2   1  852.07   35.35
   2  -2  -1  886.72   35.65
   2  -2   0  422.55   18.27
  -2  -2   0  432.90   18.12
   2  -2   1  282.88   12.66
  -2  -2  -1  292.67   12.59
  -2  -2  -2  234.63   10.65
   2  -2   2  232.16   10.64
  -2   2  -2  261.35   11.67
  -2   2  -2  239.38   10.54
  -2   2  -3   35.37    3.13
  -2   2  -3   33.92    2.51
  -2   2  -3   35.43    2.51
  -2  -2  -4   23.80    2.25
  -2  -2  -4   19.88    2.27
  -2   2  -4   22.90    2.11
  -2   2  -5    4.58    1.05
  -2  -2  -5    3.70    1.16
  -2  -2  -5    4.59    1.08
  -2  -2  -5    3.90    1.03
  -2   2  -6  157.00    8.59
  -2  -2  -6  157.07    8.67
  -2  -2  -6  167.39    9.23
  -2  -2  -6  148.20    8.39
  -2  -2  -7  579.46   25.51
  -2  -2  -7  598.26   26.12
  -2   2  -7  556.40   25.80
  -2  -2  -7  575.91   26.47
  -2  -2  -8  163.81    9.88
  -2   2  -8  162.29    9.73
  -2  -2  -9    0.91    0.51
  -2   2  -9    3.00    1.28
  -2   2  -9    1.96    0.64
  -2   2  -9    1.93    0.73
  -2   2  -9    1.42    0.60
  -2   2 -10   11.64    1.48
  -2   2 -10   10.79    1.46
  -2   2 -10   13.30    2.60
  -2  -2 -10   10.35    1.35
  -2  -2 -10   10.24    1.30
  -2   2 -10   12.33    1.51
  -2  -2 -11   94.71    5.19
  -2  -2 -11   87.63    5.03
  -2   2 -11  100.11    5.46
  -2   2 -11   90.22    5.05
  -2   2 -11   90.65    5.41
  -2   2 -11   94.53    5.39
  -2  -2 -12    9.95    1.50
  -2   2 -12   11.31    1.64
  -2   2 -12   10.40    1.43
  -2   2 -12   12.10    1.75
  -2   2 -13  307.82   14.02
  -2   2 -13  303.57   14.25
  -2   2 -13  299.93   13.82
  -2  -2 -13  312.50   13.91
  -2  -2 -13  298.10   13.97
  -2   2 -13  298.31   14.07
  -2   2 -14   18.41    2.27
  -2  -2 -14   19.26    2.08
  -2   2 -14   16.12    1.91
  -2   2 -14   16.46    1.99
  -2  -2 -14   15.93    1.99
  -2   2 -14   18.22    2.14
  -2  -2 -15   21.34    2.24
  -2   2 -15   21.65    2.33
  -2   2 -15   25.06    2.55
  -2  -2 -15   21.69    2.21
  -2   2 -15   19.92    2.19
  -2  -2 -16    0.57    0.63
  -2   2 -16   -0.41    0.74
  -2  -2 -16    0.23    0.54
  -2   2 -16    0.11    0.52
  -2   2 -16   -0.38    0.69
  -2  -2 -17    1.43    0.67
  -2   2 -17   -0.10    0.46
  -2   2 -17    0.77    0.68
  -2   2 -18   15.22    1.59
  -2  -2 -18   12.18    1.45
   2  -3 -18    0.34    0.57
   2   3 -17   -0.42    0.79
   2  -3 -17   -0.10    0.61
   2  -3 -16  124.67    6.86
   2   3 -16  136.74    6.96
   2  -3 -15    0.89    0.73
   2   3 -15    0.24    0.71
   2   3 -15    0.64    0.69
   2  -3 -15    0.68    0.64
   2   3 -14    0.55    0.60
   2  -3 -14    0.13    0.67
   2  -3 -14    0.47    0.70
   2   3 -14    0.12    0.71
   2   3 -13  225.74   10.88
   2   3 -13  228.52   10.83
   2  -3 -13  240.99   11.22
   2  -3 -13  227.15   10.93
   2   3 -12   17.70    1.88
   2  -3 -12   18.01    2.08
   2  -3 -12   19.46    2.05
   2  -3 -12   17.50    3.77
   2   3 -12   18.41    1.95
   2  -3 -11    0.41    1.16
   2  -3 -11   -0.47    0.62
   2   3 -11    0.10    0.51
   2  -3 -11   -0.55    0.71
   2   3 -11    0.41    0.57
   2   3 -10  356.13   15.44
   2  -3 -10  361.97   19.41
   2   3 -10  343.12   15.45
   2  -3 -10  368.17   15.82
   2  -3  -9   -0.10    0.63
   2   3  -9    2.07    0.69
   2  -3  -9   -0.31    0.80
   2   3  -9    1.61    0.62
   2  -3  -8  145.44    9.52
   2   3  -8  154.31    7.21
   2   3  -8  157.77    7.33
   2   3  -8  153.21    7.21
   2  -3  -7  233.83   12.64
   2  -3  -6  242.93   12.45
  -2  -3   5    5.95    1.27
   2  -3  -5    6.48    1.47
  -2  -3   4  578.00   25.62
   2  -3  -4  573.35   26.05
  -2  -3   3   46.80    3.52
   2   3  -3   52.24    4.36
   2  -3  -3   45.43    3.73
   2  -3  -2  171.30    9.43
  -2  -3   2  181.42    9.26
   2  -3  -1   45.25    3.47
  -2  -3   1   45.84    3.36
   2  -3   0  284.83   13.35
  -2  -3   0  289.46   13.17
   2  -3   1   31.39    2.71
  -2  -3  -1   32.04    2.61
  -2  -3  -2  100.28    5.43
  -2   3  -2  113.94    6.89
  -2  -3  -3    5.63    1.24
  -2   3  -3    4.07    1.43
  -2   3  -4  299.01   14.36
  -2  -3  -4  241.61   12.79
  -2  -3  -5    2.22    0.97
  -2  -3  -5    3.22    1.18
  -2  -3  -6  210.80   11.53
  -2  -3  -6  224.51   12.08
  -2  -3  -7   89.17    6.35
  -2  -3  -7   86.41    6.81
  -2   3  -8    2.02    0.76
  -2  -3  -8    0.70    0.48
  -2   3  -8    1.40    0.55
  -2   3  -8    1.21    0.51
  -2  -3  -8    2.83    1.48
  -2  -3  -8    1.98    1.01
  -2   3  -8    0.54    0.45
  -2   3  -9   62.04    3.59
  -2   3  -9   65.69    3.70
  -2  -3  -9   62.21    3.71
  -2   3  -9   59.06    3.73
  -2   3  -9   62.69    4.00
  -2   3  -9   61.04    3.87
  -2  -3 -10   50.05    3.30
  -2   3 -10   52.62    3.43
  -2   3 -10   50.06    3.52
  -2   3 -10   47.65    3.50
  -2   3 -10   47.21    3.17
  -2   3 -11   -0.13    0.57
  -2   3 -11    0.58    0.68
  -2  -3 -11    0.10    0.62
  -2   3 -11   -0.13    0.68
  -2   3 -12   22.35    2.37
  -2   3 -12   21.80    2.27
  -2   3 -12   25.32    2.55
  -2   3 -13  202.45    9.83
  -2   3 -13  189.63    9.86
  -2   3 -14   11.08    1.73
  -2   3 -14   12.72    1.78
  -2   3 -14   10.92    1.78
  -2   3 -15   17.08    1.98
  -2   3 -15   16.15    2.01
  -2   3 -16  130.51    6.88
  -2   3 -17   11.90    1.50
  -2   3 -18    6.52    1.02
   2   4 -17    5.59    1.05
   2  -4 -16  223.94   10.52
   2   4 -16  233.08   10.68
   2   4 -15    9.78    1.51
   2  -4 -15    9.31    1.41
   2   4 -14    6.66    1.29
   2  -4 -14    8.95    1.41
   2   4 -13   21.34    2.13
   2  -4 -13   22.81    2.29
   2   4 -13   23.92    2.33
   2   4 -12    6.64    1.21
   2  -4 -12    5.94    1.18
   2   4 -12    5.45    1.19
   2   4 -11   20.17    1.94
   2  -4 -11   18.80    3.74
   2   4 -11   17.37    1.87
   2  -4 -11   21.00    2.11
   2   4 -11   19.34    1.96
   2   4 -10  560.62   23.71
   2  -4 -10  560.28   23.98
   2   4 -10  556.28   23.68
   2  -4 -10  610.01   28.68
   2   4 -10  565.41   23.81
   2  -4  -9   10.03    2.42
   2   4  -9    8.11    1.22
   2   4  -9    9.69    1.25
   2   4  -9    7.95    1.23
   2   4  -8   39.22    2.69
   2  -4  -8   37.65    4.49
   2   4  -8   38.34    2.69
   2  -4  -7   12.33    1.29
   2   4  -7   15.68    1.50
   2  -4  -6    2.49    0.58
  -2  -4   6    1.57    0.89
   2   4  -6    1.90    0.58
   2   4  -5   15.77    3.02
   2  -4  -5    8.04    1.89
  -2  -4   5   14.84    2.18
  -2  -4   4  226.11   12.21
   2  -4  -4  239.62   12.78
  -2  -4   3  374.96   17.70
   2  -4  -3  354.79   17.92
   2  -4  -2   45.15    4.05
  -2  -4   2   45.69    3.88
  -2  -4   1  107.45    6.46
   2  -4  -1  101.32    6.54
   2  -4   0   68.47    5.02
  -2  -4   0   72.60    4.96
  -2  -4   0   76.37    5.06
  -2  -4  -1   23.70    2.54
  -2  -4  -1   25.38    2.74
   2  -4   1   24.70    2.65
  -2   4  -2   13.75    2.66
  -2  -4  -2   10.96    1.91
  -2  -4  -2   11.60    1.75
  -2   4  -3  209.84   12.23
  -2  -4  -3  192.30   10.76
  -2  -4  -4  236.47   12.77
  -2   4  -4  249.59   14.26
  -2  -4  -5   29.58    3.47
  -2   4  -5   34.22    4.43
  -2   4  -6   18.77    1.64
  -2   4  -6   16.41    1.55
  -2   4  -6   18.83    1.81
  -2  -4  -6   18.35    2.80
  -2  -4  -6   18.75    3.00
  -2   4  -7  173.68    8.31
  -2  -4  -7  169.13   10.87
  -2  -4  -7  188.06   11.71
  -2   4  -7  196.60    8.86
  -2   4  -7  179.54    8.39
  -2  -4  -7  178.54    8.35
  -2  -4  -8   30.03    2.35
  -2  -4  -8   30.08    4.25
  -2   4  -8   31.61    2.65
  -2  -4  -8   28.90    3.88
  -2   4  -8   31.81    2.35
  -2   4  -8   30.77    2.33
  -2   4  -9   36.66    2.68
  -2   4  -9   37.93    2.79
  -2  -4  -9   35.87    4.51
  -2   4  -9   38.58    3.07
  -2  -4  -9   38.93    2.78
  -2   4 -10  755.90   31.61
  -2  -4 -10  748.93   31.67
  -2   4 -10  836.25   32.33
  -2   4 -10  733.69   31.52
  -2   4 -11    4.79    1.27
  -2   4 -11    2.31    0.85
  -2   4 -11    4.24    0.96
  -2  -4 -11    3.09    0.91
  -2   4 -12  115.46    6.35
  -2   4 -12  114.85    6.42
  -2   4 -12  128.41    6.97
  -2   4 -13   17.65    2.01
  -2   4 -13   19.71    2.29
  -2   4 -14    1.30    0.77
  -2   4 -14    0.56    0.76
  -2   4 -15   27.50    2.41
  -2   4 -15   24.52    2.51
  -2   4 -16  106.04    5.44
  -2   4 -16   91.34    5.45
  -2   4 -17    0.16    0.48
   2   5 -16    2.70    0.78
   2  -5 -15    9.80    1.34
   2   5 -15    7.92    1.27
   2  -5 -14    8.91    1.39
   2   5 -14    9.47    1.42
   2   5 -13  189.19    9.27
   2  -5 -13  193.09    9.36
   2   5 -12   37.22    2.93
   2   5 -12   40.69    3.08
   2  -5 -12   43.84    3.19
   2   5 -11    9.78    1.44
   2  -5 -11   10.13    1.50
   2   5 -11   10.19    1.46
   2   5 -10   17.11    1.85
   2   5 -10   17.71    1.90
   2  -5 -10   17.87    1.95
   2   5  -9    3.92    0.96
   2   5  -9    5.22    1.07
   2  -5  -9    4.14    1.08
   2   5  -9    4.81    1.03
   2  -5  -9    3.11    1.71
   2  -5  -8   59.44    3.68
   2  -5  -8   62.17    6.32
   2   5  -8   63.16    3.84
   2  -5  -7  703.31   28.89
   2   5  -7  696.60   29.00
  -2  -5   6   42.96    4.43
   2   5  -6   49.68    3.10
   2   5  -6   49.91    3.13
   2  -5  -6   42.72    2.92
   2   5  -5    5.88    2.15
   2  -5  -5    4.60    0.82
  -2  -5   5    3.66    1.38
   2   5  -5    2.84    0.74
   2   5  -5    3.44    0.80
  -2  -5   4   25.59    3.24
   2   5  -4   28.60    4.33
   2  -5  -4   25.42    1.87
   2  -5  -4   25.22    1.96
   2   5  -4   26.59    2.08
   2   5  -3  167.63    7.64
  -2  -5   3  168.29    9.73
   2   5  -3  166.88   11.34
   2  -5  -3  159.43    7.37
   2  -5  -3  155.02    7.46
   2  -5  -2   15.24    1.45
   2   5  -2   15.87    3.12
   2  -5  -2   15.95    1.42
  -2  -5   2   19.37    2.66
   2   5  -2   17.91    1.57
  -2  -5   1  134.82    8.33
  -2  -5   0   -0.07    0.31
  -2  -5   0    0.62    0.73
  -2  -5  -1   48.79    2.95
  -2  -5  -1   54.65    4.49
  -2   5  -2   -0.36    1.12
  -2  -5  -2   -0.07    0.45
  -2  -5  -2   -0.25    0.58
  -2  -5  -3  125.19    6.19
  -2   5  -3  129.53    9.90
  -2  -5  -3  139.42    8.77
  -2   5  -4    3.82    0.77
  -2   5  -4    3.52    0.73
  -2  -5  -4    4.84    1.57
  -2  -5  -4    3.37    0.73
  -2   5  -4    3.72    1.95
  -2  -5  -5   26.61    3.72
  -2   5  -5   21.76    4.12
  -2   5  -5   25.15    2.04
  -2  -5  -5   26.15    2.05
  -2   5  -5   23.85    1.97
  -2   5  -6   39.78    2.74
  -2  -5  -6   39.08    2.69
  -2   5  -6   36.78    2.63
  -2  -5  -6   36.22    4.68
  -2  -5  -6   37.63    4.58
  -2   5  -6   39.77    2.93
  -2   5  -7  475.56   20.45
  -2  -5  -7  489.01   24.41
  -2   5  -7  492.07   20.55
  -2  -5  -7  464.53   24.72
  -2   5  -7  477.94   20.75
  -2   5  -7  490.59   20.87
  -2   5  -8    0.20    0.49
  -2  -5  -8   -0.37    0.75
  -2   5  -8    0.10    0.53
  -2   5  -8    0.23    0.54
  -2   5  -8    0.74    0.77
  -2  -5  -9  123.96    9.90
  -2   5  -9  134.21    6.98
  -2  -5  -9  133.93    6.90
  -2   5  -9  138.59    6.96
  -2   5  -9  139.93    7.39
  -2   5 -10   14.17    1.68
  -2   5 -10   16.49    1.86
  -2   5 -10   14.84    2.00
  -2   5 -11   15.44    1.84
  -2   5 -11   19.59    2.04
  -2   5 -11   21.21    2.35
  -2   5 -12   -0.11    0.60
  -2   5 -12    0.72    0.91
  -2   5 -13  217.19   10.05
  -2   5 -13  200.13   10.31
  -2   5 -14   22.98    2.37
  -2   5 -15   68.52    4.30
  -2   5 -16    0.45    0.61
   2   6 -15    2.34    0.68
   2  -6 -14   59.88    3.60
   2   6 -14   58.19    3.57
   2   6 -13   51.56    3.32
   2  -6 -13   55.63    3.47
   2   6 -13   45.85    3.22
   2  -6 -12   30.09    2.47
   2   6 -12   28.52    2.40
   2   6 -12   27.30    2.37
   2   6 -11   15.76    1.85
   2   6 -11   15.55    1.79
   2  -6 -11   15.81    1.83
   2   6 -10  178.48    8.72
   2   6 -10  164.94    8.44
   2  -6 -10  173.34    8.48
   2  -6  -9   15.85    1.77
   2   6  -9   15.36    1.85
   2   6  -9   20.13    2.10
   2   6  -8  146.33    7.48
   2   6  -8  147.14    7.33
   2  -6  -8  134.66    7.10
   2   6  -7   90.45    5.07
   2  -6  -7   87.02    4.95
  -2  -6   6   33.57    4.19
   2   6  -6   35.02    2.67
   2  -6  -6   35.74    2.65
  -2  -6   5   25.15    3.63
   2   6  -5   32.00    5.18
   2  -6  -5   23.94    2.11
   2   6  -5   26.56    2.19
   2   6  -4    7.68    2.65
   2  -6  -4    6.08    1.06
  -2  -6   4    7.26    2.00
   2  -6  -4    5.52    0.93
   2   6  -3   63.13    7.16
  -2  -6   3   58.14    5.64
   2  -6  -3   72.29    4.02
   2  -6  -3   67.32    3.86
   2  -6  -2   25.26    2.11
   2  -6  -2   28.39    2.14
   2   6  -2   24.27    4.32
  -2  -6   2   32.30    3.88
   2   6  -1  100.80    9.06
  -2  -6   1  120.69    8.13
   2  -6  -1  106.61    5.51
   2  -6   0   55.46    3.31
  -2  -6   0   59.95    5.30
  -2  -6   0   49.64    3.26
  -2  -6  -1   54.69    3.42
   2  -6   1   56.89    3.39
  -2   6  -1   48.71    6.18
   2  -6   2   -0.08    0.38
  -2  -6  -2    1.02    0.53
  -2   6  -2   -0.45    1.59
  -2   6  -3    0.48    1.49
  -2  -6  -3    0.57    0.55
  -2  -6  -4   38.22    2.76
  -2   6  -4   37.08    2.67
  -2   6  -4   33.72    5.44
  -2  -6  -4   33.70    4.51
  -2   6  -4   37.92    2.89
  -2   6  -5   49.25    3.15
  -2   6  -5   45.51    3.34
  -2  -6  -5   36.30    4.90
  -2   6  -5   50.33    3.22
  -2   6  -5   42.10    6.17
   2  -6   6   31.61    4.26
  -2   6  -6   27.91    2.30
  -2   6  -6   26.08    2.31
  -2  -6  -6   32.26    4.73
  -2  -6  -6   34.61    4.71
  -2   6  -6   29.38    2.58
  -2   6  -7   71.32    4.64
   2  -6   7   66.48    6.65
  -2   6  -7   79.87    4.52
  -2  -6  -7   71.29    7.25
  -2  -6  -7   87.98    8.25
  -2   6  -7   76.82    4.52
  -2   6  -8   42.08    3.30
  -2   6  -8   43.22    3.11
  -2   6  -8   46.12    3.19
  -2   6  -8   40.69    3.28
  -2   6  -9    1.68    0.76
  -2   6  -9    1.92    0.84
  -2   6  -9    3.23    0.94
  -2   6  -9    2.50    1.04
  -2   6 -10  257.17   11.63
  -2   6 -10  248.66   11.94
  -2   6 -10  244.18   11.62
  -2   6 -11    3.10    0.94
  -2   6 -11    1.25    0.68
  -2   6 -11    1.84    0.89
  -2   6 -12  143.68    7.06
  -2   6 -12  127.62    7.14
  -2   6 -13    7.09    1.15
  -2   6 -13    5.93    1.19
  -2   6 -14    9.15    1.36
  -2   6 -15    1.72    0.72
   2   7 -13   16.64    1.58
   2   7 -12   20.31    1.86
   2   7 -11   27.50    2.20
   2   7 -11   21.52    2.11
   2   7 -10   89.84    5.06
   2   7 -10   92.23    5.24
   2   7  -9   56.80    3.72
   2   7  -9   59.01    3.91
   2   7  -8   87.20    5.10
   2   7  -8   83.46    4.87
   2  -7  -8   82.99    4.86
   2   7  -7   33.00    2.61
   2   7  -7   32.98    2.76
   2  -7  -7   30.32    2.54
   2   7  -6   61.46    3.96
   2  -7  -6   67.76    4.09
   2  -7  -5   65.85    4.10
   2  -7  -4   87.67    4.91
   2  -7  -4   89.79    5.04
   2  -7  -3    4.51    0.98
   2  -7  -3    3.83    0.88
   2  -7  -2   45.01    3.14
  -2  -7   2   41.65    4.93
   2  -7  -2   49.62    3.22
   2  -7  -1    5.93    1.04
  -2  -7   1    4.04    1.56
  -2  -7   0   84.35    4.78
   2  -7   0   85.39    4.72
   2  -7   1    0.59    0.52
  -2   7  -1    0.50    1.87
  -2  -7  -1    0.21    0.50
  -2   7  -2   15.79    3.90
  -2  -7  -2   24.10    2.18
  -2   7  -2   20.29    2.08
   2  -7   2   24.72    2.10
   2  -7   2   21.57    3.52
  -2   7  -3    0.35    0.66
   2  -7   3    1.06    0.57
  -2   7  -4   61.49    4.07
  -2   7  -5  110.94    5.92
  -2   7  -5  111.60    6.23
  -2   7  -6   29.46    2.66
  -2   7  -6   30.42    2.48
  -2   7  -6   28.65    2.40
  -2   7  -7    6.80    1.18
  -2   7  -7    4.86    1.16
  -2   7  -7    6.32    1.16
  -2  -7  -7    5.25    1.14
  -2  -7  -8    5.55    1.13
  -2   7  -8    6.80    1.22
  -2   7  -8    7.05    1.21
  -2   7  -8    6.78    1.29
  -2   7  -9   48.59    3.30
  -2   7  -9   50.54    3.37
  -2   7  -9   46.82    3.47
  -2   7 -10  138.65    7.02
  -2   7 -11    8.05    1.30
  -2   7 -11    9.25    1.29
  -2   7 -12   31.44    2.35
  -2   7 -12   30.00    2.38
  -2   7 -13   31.95    2.25
  -2   7 -13   30.17    2.27
   2   8 -11    0.89    0.59
   2   8 -11    0.55    0.52
   2   8 -10    2.30    0.71
   2   8 -10    4.02    0.82
   2   8  -9   79.15    4.20
   2   8  -9   66.45    4.15
   2   8  -8   46.00    3.20
   2   8  -8   47.02    3.08
   2   8  -7   22.03    2.12
   2   8  -7   21.67    1.97
   2   8  -6   53.65    3.58
   2  -8  -6   52.59    3.48
   2  -8  -5    4.56    0.99
   2   8  -5    3.91    0.95
   2  -8  -4   29.99    2.46
   2   8  -4   32.23    2.59
   2  -8  -4   27.95    2.37
   2  -8  -3  143.88    7.42
   2  -8  -3  155.08    7.50
   2  -8  -2    3.03    0.87
   2  -8  -2    1.65    0.76
   2  -8  -1  151.74    7.58
   2  -8   0    0.94    0.62
   2  -8   1   15.76    1.72
   2  -8   2  137.90    6.97
  -2   8  -3   53.78    3.65
   2  -8   3   54.05    3.47
  -2   8  -4   11.07    1.56
  -2  -8  -4   14.51    1.75
  -2  -8  -5    0.12    0.61
  -2   8  -5    0.11    0.50
  -2   8  -6    2.39    0.75
  -2  -8  -6    1.50    0.77
  -2   8  -6    2.50    0.83
  -2   8  -7   61.39    3.70
  -2   8  -7   59.69    3.90
  -2  -8  -7   59.92    3.86
  -2  -8  -8   42.20    3.02
  -2   8  -8   42.45    2.87
  -2   8  -9   35.80    2.54
  -2   8 -10   -0.15    0.44
  -2   8 -11    1.77    0.56
   2   9  -8    0.13    0.41
   2   9  -7   16.42    1.50
   2   9  -7   10.57    1.37
   2   9  -6   16.27    1.59
   2   9  -5   46.53    3.00
  -2  -9   4   13.14    1.44
   2  -9  -4   12.76    1.41
   2  -9  -3   79.77    4.49
  -2  -9   3   85.00    4.63
   2  -9  -2    1.77    0.65
  -2  -9   2    1.61    0.62
   2  -9  -1  106.64    5.61
  -2  -9   1  110.38    5.76
  -2  -9   0   56.63    3.54
   2  -9   0   52.04    3.33
  -2  -9  -1   14.11    1.62
   2  -9   1   14.25    1.56
  -2  -9  -1   14.66    1.62
   2  -9   2    1.19    0.58
  -2  -9  -2    1.66    0.69
  -2  -9  -2    0.47    0.55
  -2  -9  -3   97.90    5.45
  -2  -9  -3  110.40    5.49
   2  -9   3  100.40    5.23
  -2  -9  -4   23.13    2.07
  -2  -9  -5   28.01    2.27
  -2  -9  -6   57.83    3.51
  -2  -9  -7   13.09    1.38
  -2  -9  -8    7.67    0.99
   2 -10  -2   11.58    1.13
  -2 -10   2   10.65    1.11
  -2 -10   1    1.56    0.50
   2 -10  -1    1.73    0.51
   2 -10   0   70.03    3.72
  -2 -10   0   73.87    3.81
  -2 -10  -1   11.34    1.14
   2 -10   1   10.66    1.09
   3   0 -19    0.08    0.44
   3   0 -18   66.34    4.06
   3   0 -17   -0.12    0.78
   3   0 -17   -0.59    0.61
   3   0 -16   15.78    1.92
   3   0 -16   12.32    1.77
   3   0 -15    0.94    0.70
   3   0 -15    0.13    0.61
   3   0 -14  165.17    8.47
   3   0 -14  160.03    8.45
   3   0 -13   -0.13    0.64
   3   0 -13    1.39    0.75
   3   0 -12  427.75   18.62
   3   0 -12  419.53   18.57
   3   0 -11   -0.11    0.52
   3   0 -11   -0.09    0.38
   3   0 -11    0.22    0.53
   3   0 -10   63.42    3.77
   3   0 -10   57.25    3.47
   3   0 -10   59.57    3.72
   3   0  -9   -0.28    0.80
   3   0  -8  104.38    7.26
   3   0  -7    0.21    0.94
   3   0  -7   -0.20    0.62
   3   0  -6  239.75   11.76
   3   0  -6  210.32   11.33
   3   0  -5   -0.15    0.54
   3   0  -5    1.06    0.76
   3   0  -5   -0.31    0.70
   3   0  -4   72.29    4.63
   3   0  -4   80.40    4.89
   3   0  -4   72.33    4.66
   3   0  -3   -0.11    0.50
   3   0  -3    0.32    0.55
   3   0  -3    0.11    0.52
  -3   0   3    0.16    0.46
  -3   0   2   79.90    4.27
   3   0  -2   71.93    4.31
  -3   0   1   -0.25    0.56
  -3   0   1   -0.05    0.41
  -3   0   0  127.54    6.77
  -3   0   0  149.50    6.64
  -3   0  -1    0.19    0.53
  -3   0  -1    0.08    0.52
  -3   0  -2  137.94    7.07
  -3   0  -2  142.46    7.11
  -3   0  -3    0.31    0.60
  -3   0  -3    0.12    0.62
  -3   0  -3    0.12    0.54
  -3   0  -4    0.54    0.59
  -3   0  -4    0.52    0.59
  -3   0  -4    0.43    0.60
  -3   0  -5   -0.17    0.55
  -3   0  -5    0.31    0.63
  -3   0  -6    8.88    1.69
  -3   0  -6    8.63    1.77
  -3   0  -7    0.23    0.81
  -3   0  -7    0.20    0.73
  -3   0  -8  390.97   19.04
  -3   0  -8  356.31   17.92
  -3   0  -9    0.96    0.99
  -3   0  -9    0.19    0.38
  -3   0  -9   -0.08    0.43
  -3   0  -9   -0.08    0.45
  -3   0  -9    0.10    0.48
  -3   0 -10   -0.37    0.75
  -3   0 -10    0.46    0.49
  -3   0 -10   -0.27    0.46
  -3   0 -10    0.22    0.54
  -3   0 -10    0.11    0.46
  -3   0 -11   -0.10    0.51
  -3   0 -11   -0.42    0.97
  -3   0 -11   -0.41    0.55
  -3   0 -11   -0.24    0.49
  -3   0 -11   -0.12    0.59
  -3   0 -12  344.88   15.46
  -3   0 -12  361.43   15.30
  -3   0 -12  342.99   15.48
  -3   0 -12  327.83   19.73
  -3   0 -12  307.37   15.10
  -3   0 -13    0.12    0.66
  -3   0 -13    0.43    0.71
  -3   0 -13    0.12    0.60
  -3   0 -13   -0.14    0.67
  -3   0 -14  143.56    7.92
  -3   0 -14  145.22    7.91
  -3   0 -14  146.89    7.77
  -3   0 -15    0.57    0.74
  -3   0 -15   -0.13    0.74
  -3   0 -15   -0.58    0.84
  -3   0 -15    0.15    0.66
  -3   0 -16  134.68    7.30
  -3   0 -16  135.11    7.49
  -3   0 -16  144.52    7.48
  -3   0 -17    0.11    0.60
  -3   0 -17    0.24    0.61
  -3   0 -18    3.36    0.82
   3  -1 -18   18.69    1.83
   3  -1 -18   15.12    1.75
   3   1 -18   16.39    1.74
   3  -1 -17   46.07    3.43
   3  -1 -17   45.84    3.31
   3   1 -17   47.65    3.36
   3   1 -16   -0.12    0.75
   3  -1 -16   -0.12    0.70
   3  -1 -16    1.75    0.88
   3  -1 -15  250.76   12.12
   3   1 -15  251.11   11.99
   3  -1 -15  253.56   12.02
   3   1 -14    5.62    1.21
   3  -1 -14    5.77    1.22
   3  -1 -14    8.14    1.49
   3   1 -14    5.60    1.11
   3   1 -13   14.38    1.81
   3  -1 -13   12.96    1.77
   3   1 -13   12.28    1.54
   3   1 -13   15.17    1.86
   3  -1 -13   14.57    1.80
   3  -1 -12    3.44    0.93
   3   1 -12    5.44    1.15
   3  -1 -12    4.31    1.07
   3   1 -12    4.90    0.97
   3   1 -12    4.71    1.06
   3   1 -11  259.19   11.68
   3  -1 -11  255.49   11.90
   3  -1 -11  267.77   15.66
   3   1 -11  248.92   11.51
   3  -1 -11  270.96   12.11
   3   1 -11  256.34   11.90
   3   1 -10   17.92    1.80
   3   1 -10   17.83    1.63
   3   1 -10   17.78    1.63
   3  -1 -10   18.77    1.67
   3  -1 -10   17.04    3.08
   3   1 -10   16.92    1.70
   3  -1 -10   20.43    1.98
   3   1 -10   18.91    1.86
   3  -1 -10   19.11    1.85
   3  -1  -9  302.04   16.07
   3  -1  -9  321.80   13.56
   3   1  -9  302.56   13.29
   3  -1  -9  290.45   13.06
   3   1  -9  283.50   12.99
   3   1  -9  314.02   13.14
   3   1  -9  308.71   13.34
   3  -1  -9  305.21   13.32
   3  -1  -8   39.40    3.95
   3   1  -7    1.06    0.87
   3  -1  -7    1.93    1.01
   3  -1  -7    2.34    0.97
   3  -1  -6  162.31    9.09
   3   1  -6  172.60    9.45
   3  -1  -6  180.69    9.58
   3  -1  -5   -0.14    0.46
   3  -1  -5    0.12    0.51
   3   1  -5    0.28    0.58
   3   1  -5    0.46    0.67
   3  -1  -5    0.31    0.63
   3  -1  -4   28.88    2.53
   3   1  -4   32.29    2.77
   3  -1  -4   28.73    2.70
   3  -1  -4   32.65    2.65
  -3   1   3   32.58    2.37
   3  -1  -3   33.25    2.75
   3   1  -3   34.18    2.72
   3  -1  -3   35.84    2.80
   3  -1  -3   34.66    2.58
  -3  -1   2  544.62   22.84
  -3   1   2  556.62   22.89
   3  -1  -2  539.23   22.88
   3  -1  -2  559.15   23.39
   3  -1  -1  195.11    8.82
  -3  -1   1  189.28    8.60
  -3  -1   1  183.13    8.22
   3  -1  -1  172.11    8.20
  -3   1   1  182.30    8.49
   3  -1   0   17.65    1.65
  -3  -1   0   14.80    1.55
  -3   1   0   15.85    1.56
  -3  -1   0   13.42    1.41
  -3   1  -1  372.28   15.38
  -3  -1  -1  334.00   15.31
   3  -1   1  334.48   15.07
  -3  -1  -1  368.03   15.43
  -3   1  -1  359.69   15.35
  -3  -1  -2  479.56   19.37
  -3   1  -2  415.39   18.94
  -3  -1  -3  349.85   16.31
  -3  -1  -3  370.55   16.34
  -3   1  -3  369.43   16.28
  -3   1  -3  358.83   15.96
  -3  -1  -4  176.18    9.06
  -3   1  -4  178.36    9.02
  -3   1  -4  166.21    8.55
  -3  -1  -5  194.02   10.21
  -3   1  -5  190.37   10.08
  -3  -1  -6    5.72    1.41
  -3   1  -6    6.66    1.49
  -3  -1  -7  662.59   30.11
  -3  -1  -7  682.37   29.90
  -3   1  -7  659.10   29.98
  -3  -1  -8  146.96    9.29
  -3   1  -8  137.08    9.10
  -3  -1  -8  133.04    8.72
  -3  -1  -9   19.89    1.81
  -3  -1  -9   20.15    3.25
  -3   1  -9   23.54    1.88
  -3   1  -9   26.29    2.17
  -3   1  -9   24.49    3.54
  -3   1  -9   22.22    2.01
  -3  -1  -9   17.18    2.87
  -3   1  -9   20.01    1.87
  -3   1 -10    3.98    0.94
  -3   1 -10    5.13    1.78
  -3  -1 -10    2.58    1.50
  -3   1 -10    4.02    0.99
  -3  -1 -10    3.07    0.86
  -3   1 -10    3.69    0.89
  -3  -1 -10    4.83    0.95
  -3   1 -10    3.70    0.92
  -3   1 -11   97.65    5.51
  -3  -1 -11   97.02    5.53
  -3   1 -11  100.22    5.56
  -3   1 -11   88.94    8.36
  -3   1 -11  106.37    5.89
  -3  -1 -11  102.62    8.89
  -3   1 -11  100.28    5.77
  -3  -1 -11   91.97    5.42
  -3  -1 -12    1.45    0.74
  -3  -1 -12    2.71    1.67
  -3   1 -12    0.90    1.29
  -3  -1 -12    1.50    0.77
  -3   1 -12    1.14    0.82
  -3   1 -12    1.72    0.85
  -3   1 -12    0.97    0.79
  -3   1 -12    2.33    0.86
  -3   1 -13    0.30    0.82
  -3   1 -13    0.25    0.80
  -3  -1 -13   -0.12    0.73
  -3   1 -13    1.47    0.84
  -3  -1 -13    0.36    0.61
  -3   1 -13    0.59    0.59
  -3   1 -14   56.75    4.08
  -3   1 -14   57.61    4.35
  -3  -1 -14   56.22    4.25
  -3   1 -14   58.29    4.29
  -3   1 -14   57.31    4.28
  -3  -1 -14   65.82    4.23
  -3   1 -15   37.26    3.30
  -3   1 -15   31.46    2.92
  -3  -1 -15   36.80    3.21
  -3   1 -15   31.84    3.03
  -3   1 -15   40.30    3.31
  -3  -1 -15   38.00    3.05
  -3   1 -16   -0.28    0.85
  -3   1 -16    0.47    0.65
  -3  -1 -16    0.13    0.63
  -3   1 -16    0.27    0.63
  -3  -1 -16    0.24    0.67
  -3  -1 -17   93.81    5.51
  -3   1 -17   93.81    5.49
  -3   1 -17   97.83    5.56
  -3  -1 -17  108.97    5.63
  -3  -1 -18    3.01    0.79
  -3   1 -18    3.45    0.87
   3  -2 -18   16.49    1.77
   3  -2 -17   21.53    2.22
   3   2 -17   23.34    2.10
   3   2 -16   11.78    1.57
   3  -2 -16    9.26    1.56
   3   2 -16   11.86    1.68
   3  -2 -15   28.46    2.69
   3   2 -15   28.21    2.56
   3   2 -15   25.07    2.43
   3   2 -14   21.08    2.07
   3  -2 -14   26.51    2.58
   3   2 -14   24.12    2.33
   3   2 -14   21.14    2.20
   3   2 -13    0.36    0.60
   3  -2 -13    0.14    0.77
   3   2 -13   -0.47    0.75
   3   2 -13    0.52    0.65
   3   2 -12  150.26    7.64
   3  -2 -12  154.90    7.96
   3  -2 -12  160.10   11.72
   3   2 -12  142.09    7.35
   3   2 -12  146.59    7.52
   3  -2 -11  123.95    6.67
   3  -2 -11  123.27    9.61
   3   2 -11  114.68    6.13
   3   2 -11  120.83    6.23
   3   2 -11  119.70    6.31
   3   2 -10   25.45    2.07
   3  -2 -10   27.76    2.47
   3  -2 -10   26.99    3.86
   3   2 -10   24.04    2.18
   3   2 -10   25.77    2.12
   3  -2  -9  275.61   14.87
   3   2  -9  281.49   12.00
   3   2  -9  283.43   11.78
   3   2  -9  279.94   11.80
   3  -2  -8    5.86    1.61
   3  -2  -7   26.33    3.04
   3   2  -6   27.71    2.97
   3  -2  -6   26.13    2.81
   3  -2  -6   27.79    2.87
   3  -2  -5   49.18    3.82
   3   2  -5   48.21    3.77
   3  -2  -5   42.59    3.56
   3   2  -4   31.94    2.79
   3  -2  -4   31.34    2.74
  -3  -2   4   27.33    2.40
   3  -2  -4   31.89    2.91
  -3  -2   3  103.23    5.62
   3  -2  -3   95.76    5.93
   3  -2  -3  108.16    5.81
   3   2  -3  106.65    5.78
  -3  -2   2  757.47   31.75
   3  -2  -2  781.80   32.31
   3  -2  -1  373.92   16.92
  -3  -2   1  377.83   16.56
  -3   2   1  390.44   16.69
   3  -2   0   30.51    2.61
  -3   2   0   30.13    2.47
  -3  -2   0   32.22    2.45
  -3   2  -1 1050.68   42.92
   3  -2   1 1050.69   43.04
  -3   2  -2   51.55    3.65
  -3   2  -2   50.36    3.41
   3  -2   2   50.52    3.42
  -3  -2  -2   48.19    3.56
  -3   2  -3  279.92   12.86
  -3   2  -3  259.68   12.26
  -3  -2  -3  259.24   12.72
  -3  -2  -3  265.89   12.52
  -3   2  -3  272.16   12.49
  -3  -2  -4   47.35    3.65
  -3  -2  -4   46.18    3.80
  -3   2  -4   45.20    3.56
  -3  -2  -5  236.76   11.64
  -3  -2  -5  219.80   11.52
  -3  -2  -5  224.10   11.85
  -3   2  -5  229.86   11.59
  -3   2  -6  232.63   12.03
  -3  -2  -6  234.02   11.84
  -3  -2  -6  227.70   12.03
  -3  -2  -6  216.72   12.24
  -3   2  -7  175.79   10.48
  -3  -2  -7  185.66   10.23
  -3  -2  -7  189.86   10.77
  -3   2  -8    7.37    1.88
  -3   2  -8    6.15    1.04
  -3  -2  -8    4.45    1.54
  -3  -2  -8    4.99    0.87
  -3   2  -8    4.85    0.99
  -3   2  -9    8.34    1.17
  -3   2  -9    7.36    1.23
  -3   2  -9    7.43    1.08
  -3  -2  -9    7.44    2.05
  -3   2  -9    8.08    1.22
  -3   2  -9    8.19    1.35
  -3   2  -9    8.31    2.07
  -3   2 -10   17.61    3.28
  -3   2 -10   17.34    1.83
  -3   2 -10   18.24    2.05
  -3   2 -10   16.96    1.91
  -3   2 -10   17.16    1.75
  -3   2 -11   84.31    5.30
  -3  -2 -11   80.95    4.82
  -3   2 -11   87.09    5.16
  -3   2 -11   87.32    4.98
  -3   2 -11   80.61    4.76
  -3  -2 -12  180.47    8.58
  -3   2 -12  158.54    8.45
  -3   2 -12  165.56    8.77
  -3   2 -12  174.63    9.02
  -3   2 -13   43.09    3.64
  -3  -2 -13   43.14    3.29
  -3   2 -13   37.58    3.16
  -3   2 -13   47.70    3.62
  -3   2 -14   73.70    4.91
  -3  -2 -14   71.24    4.46
  -3   2 -14   63.14    4.43
  -3  -2 -14   60.72    4.39
  -3   2 -14   73.93    4.76
  -3   2 -14   56.74    4.22
  -3  -2 -15  110.21    5.98
  -3  -2 -15   95.45    5.95
  -3   2 -15   91.88    5.86
  -3   2 -15  119.70    6.43
  -3   2 -15  113.76    6.49
  -3   2 -16   40.76    3.46
  -3  -2 -16   50.72    3.41
  -3  -2 -16   48.25    3.44
  -3   2 -16   44.89    3.34
  -3   2 -16   46.36    3.52
  -3  -2 -17   51.19    3.26
  -3   2 -17   41.28    3.21
  -3   2 -18    1.29    0.61
   3  -3 -18   27.77    2.22
   3  -3 -17    6.14    1.18
   3  -3 -16    1.45    0.83
   3   3 -16    0.67    0.74
   3  -3 -15    1.20    0.79
   3  -3 -15   -0.12    0.67
   3   3 -15    0.47    0.74
   3  -3 -14   14.79    1.84
   3   3 -14   14.22    1.81
   3  -3 -14   13.89    1.92
   3  -3 -13    7.15    1.41
   3   3 -13    7.80    1.30
   3  -3 -13    9.20    1.49
   3   3 -13   11.03    1.56
   3  -3 -12   44.22    5.82
   3  -3 -12   45.46    3.44
   3   3 -12   37.99    2.96
   3  -3 -12   37.07    3.10
   3   3 -12   41.44    3.07
   3  -3 -11   13.03    1.73
   3   3 -11    9.39    1.39
   3  -3 -11   10.54    2.68
   3   3 -11   10.64    1.47
   3  -3 -10    2.50    1.52
   3  -3 -10    5.98    1.20
   3   3 -10    3.74    0.93
   3   3 -10    4.80    0.96
   3   3 -10    4.74    0.98
   3  -3  -9    0.62    0.97
   3  -3  -9    1.35    0.75
   3   3  -9    0.59    0.51
   3   3  -9    1.15    0.61
   3   3  -8  183.43    7.70
   3  -3  -8  203.33   10.84
   3   3  -8  197.14    7.80
   3  -3  -7  143.23    8.88
   3  -3  -6  191.58   10.67
   3  -3  -6  199.62   10.90
   3  -3  -5   80.19    5.75
   3  -3  -5   84.10    5.64
  -3  -3   5   78.62    5.21
  -3  -3   4    0.15    0.62
   3  -3  -4    0.93    1.05
   3  -3  -3  135.76    7.93
  -3  -3   3  135.94    7.49
  -3  -3   2  164.69    8.61
   3  -3  -2  167.15    9.06
  -3  -3   1   78.69    4.90
   3  -3  -1   73.09    5.07
  -3  -3   0   37.82    3.09
   3  -3   0   40.55    3.38
  -3  -3  -1  219.27   10.50
   3  -3   1  211.38   10.72
  -3   3  -2  227.56   11.29
  -3   3  -2  240.28   12.11
  -3   3  -3  234.94   11.54
  -3   3  -3  244.68   12.56
  -3  -3  -4  802.17   35.41
  -3  -3  -4  776.09   35.31
  -3  -3  -5    7.44    1.68
  -3  -3  -5    8.80    1.88
  -3  -3  -6   85.64    6.28
  -3  -3  -6   81.04    6.39
  -3   3  -7    1.06    0.49
  -3   3  -7    0.51    0.43
  -3   3  -7    0.65    0.57
  -3   3  -7   -0.20    0.66
  -3  -3  -7   -0.26    0.67
  -3  -3  -7   -0.07    0.42
  -3  -3  -7    1.48    1.20
  -3  -3  -8   69.29    5.95
  -3   3  -8   68.04    3.85
  -3   3  -8   61.26    4.07
  -3   3  -8   65.69    3.81
  -3  -3  -8   66.85    3.92
  -3  -3  -8   73.71    6.59
  -3   3  -8   76.88    4.44
  -3   3  -9   84.84    5.10
  -3   3  -9   82.37    4.60
  -3   3  -9   85.14    4.68
  -3   3  -9   90.73    5.24
  -3   3 -10  155.53    7.85
  -3   3 -10  157.37    7.97
  -3   3 -10  177.62    8.67
  -3   3 -10  161.97    8.28
  -3   3 -10  181.19    8.78
  -3   3 -11    7.56    1.28
  -3   3 -11    7.17    1.45
  -3   3 -11    8.54    1.55
  -3   3 -11    7.13    1.48
  -3   3 -12    8.33    1.48
  -3   3 -12    7.81    1.60
  -3   3 -12    6.85    1.46
  -3   3 -13    3.58    1.29
  -3   3 -13    2.67    1.05
  -3   3 -13    4.41    1.32
  -3   3 -14  107.54    6.44
  -3   3 -15   -0.29    0.82
  -3   3 -15    0.13    0.71
  -3   3 -16    3.02    0.97
  -3   3 -16    1.49    0.81
  -3   3 -17    2.67    0.79
   3  -4 -17   16.43    1.64
   3  -4 -16    1.59    0.70
   3  -4 -16    1.54    0.72
   3   4 -16    1.70    0.79
   3  -4 -15    1.37    0.75
   3  -4 -15    0.78    0.78
   3   4 -15    1.42    0.74
   3  -4 -14   42.65    3.23
   3  -4 -14   41.71    3.27
   3   4 -14   46.09    3.28
   3  -4 -13    1.30    0.76
   3  -4 -13    0.51    0.74
   3   4 -13    1.17    0.87
   3  -4 -12   21.27    2.27
   3   4 -12   21.78    2.16
   3   4 -11   70.26    4.32
   3   4 -10   24.20    2.25
   3   4 -10   27.49    2.32
   3  -4 -10   27.51    4.19
   3   4  -9   30.81    2.46
   3  -4  -9   36.41    4.56
   3   4  -9   29.62    2.41
   3  -4  -8  168.88   10.95
   3   4  -8  173.40    8.19
   3  -4  -7  137.15    8.98
   3  -4  -7  130.12    6.34
   3  -4  -6    2.36    0.58
   3  -4  -6    3.66    1.44
  -3  -4   6    2.86    1.16
   3  -4  -6    4.95    1.51
   3  -4  -5   70.86    5.74
  -3  -4   5   65.78    5.08
   3  -4  -5   63.30    3.51
   3  -4  -4  498.19   23.34
  -3  -4   4  496.61   22.69
   3  -4  -3   66.74    5.33
  -3  -4   3   66.02    4.99
  -3  -4   2  400.90   18.54
   3  -4  -2  391.04   18.94
   3  -4  -1  222.54   11.86
  -3  -4   1  222.45   11.47
  -3  -4   0  106.03    6.80
  -3  -4   0  112.11    6.77
   3  -4   0  108.36    6.98
  -3  -4  -1  387.27   18.19
  -3  -4  -1  387.63   17.70
   3  -4   1  368.65   17.91
  -3  -4  -2   86.84    6.19
  -3   4  -2   91.92    6.79
  -3  -4  -2   84.91    5.65
  -3   4  -3    0.28    1.03
  -3   4  -3    0.54    0.73
  -3  -4  -3    0.23    0.67
  -3   4  -4  403.09   19.41
  -3  -4  -4  344.52   18.10
  -3  -4  -4  366.87   18.35
  -3   4  -5    0.14    0.36
  -3   4  -5    0.86    0.50
  -3  -4  -5    0.27    0.55
  -3  -4  -5    1.37    1.07
  -3  -4  -6   31.26    3.90
  -3   4  -6   30.23    2.21
  -3   4  -6   31.22    2.23
  -3  -4  -6   26.69    3.88
  -3   4  -6   27.17    2.41
  -3  -4  -7   79.94    6.85
  -3   4  -7   79.35    4.41
  -3   4  -7   76.86    4.38
  -3  -4  -7   80.16    7.11
  -3   4  -7   85.71    4.95
  -3   4  -8    4.55    0.93
  -3   4  -8    3.81    0.86
  -3   4  -8    3.92    1.13
  -3  -4  -8    4.80    1.85
  -3  -4  -8    2.70    1.64
  -3   4  -9    4.07    0.94
  -3   4  -9    5.42    1.04
  -3   4  -9    6.05    1.45
  -3   4 -10   25.63    2.29
  -3   4 -10   26.95    2.39
  -3   4 -10   28.55    2.77
  -3   4 -11    0.57    0.73
  -3   4 -11    1.13    0.81
  -3   4 -11    1.39    0.92
  -3   4 -12   -0.12    0.59
  -3   4 -12   -0.15    0.66
  -3   4 -12    0.32    0.87
  -3   4 -13    0.86    0.81
  -3   4 -13    2.25    0.91
  -3   4 -13    1.70    1.07
  -3   4 -14    1.76    0.88
  -3   4 -14    1.67    0.78
  -3   4 -14    0.14    0.83
  -3   4 -15   29.33    2.57
  -3   4 -15   26.87    2.37
  -3   4 -15   21.95    2.39
  -3   4 -16    1.57    0.67
  -3   4 -17    4.12    0.81
   3   5 -16    8.35    1.17
   3   5 -15   11.84    1.47
   3  -5 -15    9.86    1.37
   3  -5 -14    1.52    0.83
   3   5 -14    2.25    0.81
   3  -5 -13    1.05    0.64
   3   5 -13   -0.76    0.74
   3   5 -12   11.08    1.52
   3  -5 -12    7.84    1.44
   3   5 -12   11.18    1.54
   3   5 -11  101.10    5.77
   3  -5 -11  105.54    5.96
   3   5 -11  106.50    5.77
   3   5 -10    0.90    0.64
   3  -5 -10    1.71    0.81
   3   5 -10    1.92    0.78
   3   5  -9    0.44    0.59
   3   5  -9    0.35    0.70
   3  -5  -9    0.76    1.09
   3  -5  -8   23.92    2.07
   3   5  -8   22.56    2.14
   3  -5  -8   21.95    3.60
   3   5  -7   -0.30    0.59
   3  -5  -7    0.27    0.54
   3  -5  -7   -0.32    0.84
  -3  -5   6    5.16    1.61
   3  -5  -6    3.89    0.82
  -3  -5   5  543.13   25.02
   3  -5  -5  527.80   22.18
   3  -5  -4    6.08    1.84
   3  -5  -4    5.35    0.88
   3  -5  -4    5.80    0.87
  -3  -5   4    5.23    1.53
   3  -5  -3    0.52    0.43
   3  -5  -3    0.28    0.86
   3  -5  -3    0.90    0.44
  -3  -5   3    0.97    0.99
   3  -5  -2   26.98    2.05
   3  -5  -2   30.65    2.09
  -3  -5   2   33.44    3.68
   3  -5  -2   28.77    3.62
   3  -5  -1  174.29   10.28
  -3  -5   1  154.77    7.57
   3  -5  -1  165.98    7.60
  -3  -5   0   16.37    1.51
  -3  -5   0   14.07    2.33
   3  -5   0   14.43    2.49
   3  -5   0   16.38    1.46
  -3  -5  -1  537.88   23.66
   3  -5   1  507.59   21.11
  -3  -5  -1  501.71   21.23
  -3   5  -2    5.06    1.91
  -3  -5  -2    7.39    1.05
   3  -5   2    5.57    0.86
  -3  -5  -2    7.49    1.88
  -3   5  -3   -0.36    1.12
  -3  -5  -3    0.58    0.51
  -3  -5  -3    0.59    0.92
  -3  -5  -4    4.31    0.87
  -3   5  -4    3.65    0.77
  -3   5  -4    2.69    1.69
  -3   5  -4    4.38    0.84
  -3  -5  -4    3.48    1.49
  -3   5  -5   61.86    3.60
  -3   5  -5   56.17    6.41
  -3   5  -5   62.70    3.66
  -3  -5  -5   60.05    3.65
  -3  -5  -5   65.17    6.12
  -3  -5  -5   51.56    5.68
  -3   5  -5   56.09    3.85
  -3   5  -6   16.40    1.69
  -3   5  -6   17.25    1.70
  -3  -5  -6   15.56    3.10
  -3   5  -6   15.76    1.91
  -3  -5  -6   16.57    1.70
  -3  -5  -6   18.03    3.35
  -3   5  -7  220.68   10.19
  -3   5  -7  224.48   10.24
  -3  -5  -7  202.87   13.60
  -3  -5  -7  214.91   14.10
  -3   5  -7  217.87   10.65
  -3   5  -8    1.64    0.76
  -3   5  -8    2.05    0.77
  -3   5  -8    1.26    0.66
  -3  -5  -8    2.02    1.34
  -3   5  -8    1.94    0.94
  -3  -5  -8    1.75    1.71
  -3   5  -9    9.83    1.44
  -3   5  -9   11.58    1.56
  -3   5  -9   14.39    1.98
  -3   5 -10    6.99    1.25
  -3   5 -10    6.38    1.23
  -3   5 -10    8.37    1.65
  -3   5 -11    1.61    0.80
  -3   5 -11    2.94    1.15
  -3   5 -12   -0.34    0.56
  -3   5 -12    0.46    0.99
  -3   5 -13   -0.11    0.57
  -3   5 -13    0.57    0.84
  -3   5 -14    0.25    0.78
  -3   5 -15   25.66    2.35
  -3   5 -16    0.92    0.59
   3   6 -15    0.21    0.48
   3  -6 -14   55.15    3.41
   3   6 -14   55.25    3.36
   3   6 -13    1.39    0.67
   3  -6 -13    1.55    0.73
   3   6 -13    1.60    0.71
   3   6 -12    0.31    0.63
   3  -6 -12    0.63    0.62
   3   6 -11   11.50    1.56
   3  -6 -11   10.69    1.49
   3   6 -10    1.24    0.74
   3   6 -10    0.34    0.71
   3  -6 -10    2.13    0.81
   3   6  -9    1.15    0.69
   3   6  -9    0.13    0.64
   3   6  -8  229.24   10.82
   3   6  -7    8.82    1.38
   3  -6  -7    8.62    1.28
  -3  -6   6   24.38    3.63
   3   6  -6   28.85    2.42
   3  -6  -6   27.84    2.30
   3   6  -5   36.03    2.78
  -3  -6   5   38.20    4.53
   3  -6  -5   37.98    2.76
   3  -6  -5   38.90    2.68
  -3  -6   4   99.22    7.57
   3  -6  -4   90.81    4.96
   3   6  -4   96.12    5.16
   3  -6  -4   92.03    5.06
  -3  -6   3   40.12    4.58
   3  -6  -3   41.89    2.84
   3  -6  -3   43.94    2.94
   3  -6  -2  446.98   18.70
  -3  -6   2  448.42   21.87
   3  -6  -2  428.24   18.59
  -3  -6   1   73.46    4.22
   3  -6  -1   72.13    4.13
  -3  -6   1   76.48    6.36
  -3  -6   0   21.95    3.20
  -3  -6   0   22.25    1.99
   3  -6   0   20.95    1.87
  -3  -6  -1  116.07    6.00
   3  -6   1  117.94    5.86
  -3   6  -2    9.28    2.73
  -3  -6  -2    9.96    1.35
  -3   6  -2    7.76    2.11
   3  -6   2    8.21    1.16
  -3   6  -3    1.33    1.57
  -3  -6  -3    2.80    0.85
  -3  -6  -3    1.08    1.04
  -3  -6  -4  317.01   13.79
  -3  -6  -4  318.20   17.76
  -3  -6  -4  301.39   17.42
  -3   6  -5   16.34    1.72
  -3   6  -5   19.24    1.85
  -3  -6  -5   18.82    1.93
  -3  -6  -5   17.63    3.46
  -3  -6  -5   15.58    3.25
  -3   6  -6   20.95    1.99
  -3   6  -6   20.60    1.99
  -3   6  -6   19.80    2.19
  -3  -6  -6   20.48    3.78
  -3  -6  -6   19.12    3.78
  -3   6  -7  113.16    5.96
  -3   6  -7  112.85    5.97
  -3   6  -7  101.84    6.17
  -3   6  -7  111.33    6.31
  -3   6  -8    2.05    0.81
  -3   6  -8    3.65    0.96
  -3   6  -8    2.22    1.05
  -3   6  -8    2.31    0.95
  -3   6  -9   13.17    1.80
  -3   6  -9   13.35    1.68
  -3   6  -9   12.35    1.84
  -3   6 -10   26.44    2.37
  -3   6 -10   25.33    2.61
  -3   6 -11   32.95    2.63
  -3   6 -11   27.43    2.76
  -3   6 -12    3.61    0.90
  -3   6 -13   15.94    1.66
  -3   6 -13   15.12    1.87
  -3   6 -14    2.89    0.86
   3   7 -13    2.92    0.72
   3   7 -12   19.90    1.82
   3   7 -11    6.37    1.11
   3   7 -11    5.64    1.10
   3   7 -10    5.78    1.16
   3   7 -10    3.15    0.91
   3   7  -9    3.51    0.95
   3   7  -9    4.59    1.08
   3   7  -8  177.41    8.66
   3   7  -8  175.46    8.85
   3   7  -7    7.46    1.27
   3   7  -6    1.83    0.75
   3  -7  -6    2.44    0.79
   3  -7  -5   70.59    4.16
   3  -7  -5   69.13    4.23
   3  -7  -4    6.15    1.09
   3  -7  -4    6.79    1.11
   3  -7  -3    0.20    0.45
   3  -7  -3    0.10    0.44
   3  -7  -2  359.53   15.66
   3  -7  -2  354.77   15.65
   3  -7  -1   13.44    1.55
  -3  -7   1   11.68    1.53
   3  -7   0    0.90    0.59
  -3  -7   0    0.11    0.54
  -3  -7  -1  145.49    7.48
   3  -7   1  146.66    7.31
  -3  -7  -2    6.07    1.20
   3  -7   2    6.54    1.13
  -3   7  -2    6.85    1.29
  -3  -7  -3    1.79    0.82
  -3   7  -3    2.50    0.86
  -3   7  -4  238.63   11.42
  -3   7  -5   13.61    1.80
  -3   7  -6   13.77    1.87
  -3   7  -6   14.16    1.64
  -3  -7  -7   61.11    4.20
  -3   7  -7   67.98    4.10
  -3   7  -7   67.39    4.41
  -3   7  -8   34.55    2.96
  -3   7  -8   38.53    2.83
  -3   7  -9   13.38    1.63
  -3   7  -9   13.70    1.78
  -3   7 -10   35.62    2.64
  -3   7 -10   34.41    2.77
  -3   7 -10   32.76    2.76
  -3   7 -11    9.80    1.28
  -3   7 -11    7.36    1.26
  -3   7 -12   19.91    1.76
  -3   7 -12   18.09    1.79
  -3   7 -13    1.41    0.60
   3   8 -11   58.53    3.14
   3   8 -11   47.36    3.02
   3   8 -10   10.45    1.23
   3   8 -10   10.34    1.28
   3   8  -9    7.67    1.10
   3   8  -9    7.22    1.14
   3   8  -8   14.43    1.66
   3   8  -8   12.43    1.65
   3   8  -8   16.31    1.64
   3   8  -7    8.66    1.36
   3   8  -7    8.86    1.27
   3   8  -6    0.22    0.56
   3   8  -5   79.08    4.91
   3  -8  -5   91.18    4.83
   3  -8  -4   19.98    1.93
   3  -8  -3    2.49    0.77
   3  -8  -3    2.18    0.73
   3  -8  -2   91.04    5.08
   3  -8  -1   30.21    2.48
   3  -8   0   26.29    2.27
   3  -8   1  281.24   12.69
   3  -8   2    2.55    0.76
  -3   8  -3    1.73    0.80
  -3   8  -4    0.47    0.66
  -3   8  -5   11.49    1.59
  -3  -8  -5   14.56    1.76
  -3   8  -6   36.88    2.92
  -3  -8  -6   37.93    2.94
  -3  -8  -7  100.40    5.76
  -3   8  -7  111.53    5.93
  -3   8  -7  110.71    5.57
  -3  -8  -8    4.54    1.02
  -3   8  -8    6.68    1.03
  -3   8  -8    6.40    1.13
  -3   8  -9   21.28    1.81
  -3   8 -10   13.41    1.35
  -3   8 -11   14.35    1.31
   3   9  -8   19.53    1.60
   3   9  -7   14.34    1.53
   3   9  -7   17.87    1.56
   3   9  -6    8.43    1.23
   3   9  -6   10.01    1.21
   3   9  -5   30.96    2.31
   3  -9  -4    2.60    0.70
   3   9  -4    1.24    0.62
   3  -9  -3   10.02    1.26
   3  -9  -2   89.31    4.78
   3  -9  -1   32.53    2.39
   3  -9   0    1.78    0.63
  -3  -9  -1   17.04    1.81
  -3  -9  -1   20.38    1.91
   3  -9   1   20.37    1.79
   3  -9   2    0.95    0.53
  -3  -9  -2    0.54    0.51
  -3  -9  -2    0.68    0.56
  -3  -9  -3   30.24    2.41
  -3  -9  -4   24.73    2.12
  -3  -9  -5    6.02    1.02
  -3  -9  -6    0.41    0.45
  -3  -9  -7    2.29    0.60
   4   0 -18    6.21    1.11
   4   0 -17   -0.12    0.76
   4   0 -16   10.07    1.58
   4   0 -16   11.31    1.66
   4   0 -15    0.42    0.57
   4   0 -15    0.82    0.80
   4   0 -14   23.22    2.46
   4   0 -14   24.03    2.48
   4   0 -13   -0.54    0.76
   4   0 -13   -0.28    0.70
   4   0 -12  153.19    7.87
   4   0 -12  145.52    7.85
   4   0 -11   -0.12    0.58
   4   0 -11    0.12    0.61
   4   0 -10   87.82    5.21
   4   0 -10   98.08    5.37
   4   0 -10  105.11    5.62
   4   0 -10   98.47    5.53
   4   0  -9    1.33    0.63
   4   0  -9    0.50    0.56
   4   0  -9    0.47    0.51
   4   0  -9    0.25    0.52
   4   0  -8   10.73    2.39
   4   0  -7    0.25    0.78
   4   0  -7   -0.22    0.79
   4   0  -6  349.22   16.50
   4   0  -6  313.81   16.42
   4   0  -6  372.62   17.23
   4   0  -5   -0.34    0.63
   4   0  -5    0.19    0.79
   4   0  -5    0.18    0.69
   4   0  -4  434.69   20.52
   4   0  -4  498.18   21.03
   4   0  -4  443.72   20.32
   4   0  -3    0.61    0.74
  -4   0   3    0.43    0.49
  -4   0   2  143.83    7.36
  -4   0   1    0.11    0.55
  -4   0   0 1404.94   57.05
  -4   0   0 1406.19   56.56
  -4   0  -1   -0.12    0.57
  -4   0  -1    0.11    0.53
  -4   0  -2  123.17    6.69
  -4   0  -2  117.15    6.53
  -4   0  -3   -0.13    0.61
  -4   0  -3   -0.28    0.57
  -4   0  -4   20.87    2.37
  -4   0  -4   28.29    2.77
  -4   0  -4   23.10    2.76
  -4   0  -5   -0.86    0.80
  -4   0  -5    0.18    0.69
  -4   0  -5    0.29    0.64
  -4   0  -6  357.76   17.95
  -4   0  -6  359.44   17.28
  -4   0  -7   -0.45    0.79
  -4   0  -7    0.28    0.88
  -4   0  -8    3.13    1.09
  -4   0  -8    8.73    1.93
  -4   0  -8    7.49    1.24
  -4   0  -8    7.84    2.07
  -4   0  -9   -0.75    1.08
  -4   0  -9    0.09    0.50
  -4   0  -9    0.65    0.53
  -4   0  -9   -0.28    0.72
  -4   0  -9    0.11    0.52
  -4   0 -10    2.13    0.85
  -4   0 -10    1.72    0.76
  -4   0 -10    0.86    1.34
  -4   0 -10    0.77    0.73
  -4   0 -11    0.48    1.88
  -4   0 -11    0.11    0.63
  -4   0 -11    0.14    0.60
  -4   0 -11    0.28    0.71
  -4   0 -12   81.54    5.07
  -4   0 -12   80.39    8.68
  -4   0 -12   86.90    5.43
  -4   0 -12   87.69    5.54
  -4   0 -13    0.15    0.78
  -4   0 -13   -0.13    0.65
  -4   0 -13   -0.32    0.78
  -4   0 -14   82.89    5.54
  -4   0 -14   94.02    5.52
  -4   0 -14   92.37    5.81
  -4   0 -15    0.29    0.70
  -4   0 -15    0.64    0.79
  -4   0 -15   -0.64    0.80
  -4   0 -15    0.61    0.81
  -4   0 -16    0.23    0.68
  -4   0 -16    0.86    0.71
  -4   0 -16    0.13    0.75
  -4   0 -17    0.71    0.69
  -4   0 -18    4.02    0.85
   4  -1 -18   10.99    1.50
   4   1 -18   13.46    1.57
   4  -1 -18   14.43    1.65
   4  -1 -17   43.95    3.34
   4   1 -17   49.69    3.39
   4  -1 -17   43.88    3.25
   4   1 -16    3.31    0.94
   4  -1 -16    4.20    1.10
   4  -1 -16    4.23    1.15
   4  -1 -15    3.94    1.15
   4   1 -15    3.95    1.07
   4  -1 -15    2.59    0.97
   4   1 -14   25.30    2.54
   4   1 -14   25.15    2.60
   4  -1 -14   28.58    2.72
   4  -1 -14   30.18    2.82
   4   1 -13    4.27    1.08
   4  -1 -13    3.38    1.15
   4  -1 -13    3.46    1.03
   4   1 -13    3.37    1.06
   4  -1 -12   35.33    3.08
   4   1 -12   34.06    2.67
   4   1 -12   35.31    2.85
   4   1 -12   38.37    3.06
   4  -1 -12   31.92    2.88
   4  -1 -11   69.33    4.42
   4   1 -11   60.87    4.10
   4   1 -11   63.31    3.82
   4  -1 -11   54.70    6.19
   4   1 -11   61.30    3.96
   4   1 -11   61.47    4.13
   4  -1 -11   66.29    4.25
   4  -1 -10   48.26    3.41
   4   1 -10   43.53    3.12
   4  -1 -10   37.94    4.70
   4   1 -10   39.10    2.79
   4   1 -10   41.15    2.91
   4   1 -10   42.92    3.15
   4  -1 -10   42.00    3.16
   4  -1  -9  486.50   24.88
   4  -1  -9  545.39   22.41
   4   1  -9  548.94   22.21
   4   1  -9  497.08   21.77
   4   1  -9  490.72   21.80
   4   1  -9  535.54   22.19
   4  -1  -9  544.07   22.25
   4   1  -8    2.59    1.48
   4  -1  -8    4.06    1.74
   4  -1  -8    3.31    1.27
   4   1  -7  248.24   12.81
   4  -1  -7  226.06   12.53
   4  -1  -6  203.33   10.79
   4   1  -6  182.29   10.71
   4   1  -6  203.16   11.20
   4  -1  -6  224.54   11.55
   4  -1  -5    3.40    1.03
   4  -1  -5    2.81    1.04
   4   1  -5    2.77    1.07
   4   1  -5    3.29    1.23
   4  -1  -5    3.70    1.30
   4  -1  -4  104.42    6.47
   4  -1  -4  118.77    6.81
   4   1  -4  121.10    7.10
   4  -1  -4  125.79    7.24
   4  -1  -3  766.14   33.31
   4  -1  -3  849.05   34.14
   4  -1  -2   86.64    5.05
  -4  -1   2   87.96    5.15
   4  -1  -2  100.53    5.78
  -4   1   1    7.32    1.22
  -4  -1   1    7.76    1.33
   4  -1  -1   10.68    1.59
  -4  -1   0  494.03   21.63
   4  -1   0  494.12   21.67
  -4   1   0  508.76   21.63
  -4  -1   0  505.13   21.38
  -4  -1  -1   39.45    3.12
   4  -1   1   36.56    2.92
  -4  -1  -1   40.49    3.09
  -4   1  -1   42.11    3.14
  -4   1  -2   65.01    4.23
  -4  -1  -2   57.78    4.10
  -4   1  -3  303.68   14.13
  -4   1  -4  221.29   10.63
  -4  -1  -4  208.72   11.14
  -4   1  -4  197.19   11.02
  -4  -1  -5   94.71    6.62
  -4   1  -5   97.25    6.65
  -4  -1  -6  103.51    7.12
  -4  -1  -6  117.28    7.82
  -4   1  -6  111.41    7.64
  -4  -1  -7    2.93    1.29
  -4  -1  -7    3.41    1.38
  -4   1  -7    3.39    1.33
  -4   1  -8   32.61    2.31
  -4   1  -8   38.81    2.53
  -4   1  -8   40.91    2.87
  -4  -1  -8   43.21    4.86
  -4   1  -8   39.42    4.58
  -4  -1  -8   39.12    4.22
  -4  -1  -8   39.07    2.83
  -4   1  -9  241.12   10.58
  -4   1  -9  242.66   10.94
  -4  -1  -9  252.97   14.65
  -4   1  -9  239.73   14.39
  -4  -1  -9  235.36   13.34
  -4   1  -9  252.45   10.97
  -4  -1  -9  248.74   10.94
  -4  -1 -10   15.15    3.37
  -4  -1 -10   12.35    1.68
  -4   1 -10   12.42    1.68
  -4   1 -10   13.21    1.83
  -4   1 -10   14.66    3.28
  -4   1 -10   15.58    1.96
  -4  -1 -10   14.94    1.94
  -4   1 -11   79.05    5.04
  -4   1 -11   68.76    4.44
  -4  -1 -11   74.76    4.54
  -4   1 -11   75.70    4.95
  -4  -1 -11   73.67    4.81
  -4  -1 -11   71.63    7.83
  -4   1 -11   69.91    7.76
  -4   1 -12   69.79    4.88
  -4   1 -12   72.77    4.53
  -4  -1 -12   73.46    4.55
  -4   1 -12   66.12    7.80
  -4  -1 -12   65.33    7.87
  -4   1 -12   73.49    4.90
  -4  -1 -12   58.64    4.50
  -4   1 -13    1.30    0.82
  -4  -1 -13    0.52    0.79
  -4   1 -13    0.49    0.88
  -4   1 -13   -0.17    0.89
  -4   1 -14   19.99    2.52
  -4  -1 -14   20.94    2.30
  -4   1 -14   18.81    2.21
  -4   1 -14   23.45    2.65
  -4   1 -15    0.78    0.90
  -4   1 -15    1.00    0.79
  -4  -1 -15    1.51    0.84
  -4  -1 -15    0.31    0.87
  -4   1 -15   -0.15    0.90
  -4   1 -15    1.23    0.97
  -4   1 -16    0.42    0.67
  -4  -1 -16    1.71    0.85
  -4  -1 -16    0.41    0.68
  -4   1 -16    1.22    0.81
  -4   1 -16    0.27    0.73
  -4  -1 -17   58.48    3.80
  -4   1 -17   51.62    3.66
  -4   1 -17   58.75    3.84
  -4  -1 -18   -0.25    0.49
  -4   1 -18    0.25    0.50
  -4   1 -18   -0.08    0.48
   4  -2 -18   13.56    1.57
   4  -2 -17  102.17    5.94
   4   2 -17  115.25    5.86
   4   2 -16   -0.11    0.64
   4  -2 -16    0.54    0.67
   4  -2 -15   76.82    5.09
   4   2 -15   85.88    5.00
   4   2 -15   77.06    4.85
   4  -2 -14   10.52    1.70
   4   2 -14    5.96    1.34
   4   2 -14    7.40    1.43
   4  -2 -13   33.27    3.06
   4   2 -13   32.55    2.77
   4   2 -13   30.72    2.75
   4  -2 -12   17.16    2.15
   4  -2 -12   16.11    3.51
   4   2 -12   17.66    1.97
   4   2 -12   21.16    2.18
   4  -2 -11   81.27    7.93
   4   2 -11   94.08    5.55
   4   2 -11   89.36    5.17
   4   2 -11   98.68    5.38
   4   2 -11   91.64    5.44
   4  -2 -10   16.68    2.09
   4  -2 -10   14.64    2.98
   4   2 -10   17.56    1.91
   4   2 -10   15.14    1.64
   4   2 -10   14.76    1.65
   4  -2  -9  434.73   17.91
   4   2  -9  400.46   17.42
   4   2  -9  388.09   17.01
   4  -2  -9  357.97   19.92
   4   2  -9  398.60   17.10
   4  -2  -8   51.90    4.87
   4   2  -8   51.26    3.32
   4   2  -8   49.78    3.04
   4   2  -8   42.78    3.13
   4   2  -8   51.10    3.14
   4  -2  -7  106.11    7.39
   4   2  -7  125.90    8.10
   4  -2  -6  256.52   13.22
   4   2  -6  273.73   13.58
   4  -2  -6  261.45   13.51
   4  -2  -6  235.30   12.93
   4  -2  -5    4.96    1.23
   4  -2  -5    4.17    1.27
   4   2  -5    4.03    1.38
   4  -2  -5    3.11    1.28
   4  -2  -4   15.35    2.28
  -4   2   4   14.37    1.91
   4   2  -4   14.70    2.12
   4  -2  -4   16.55    2.06
  -4   2   3  897.58   38.19
   4  -2  -3  924.39   39.00
   4   2  -3 1021.59   38.97
   4  -2  -3  868.87   38.14
  -4   2   2   23.52    2.34
   4  -2  -2   23.04    2.57
  -4   2   1   15.29    1.88
   4  -2  -1   13.64    1.95
  -4   2   0   17.20    2.02
  -4  -2   0   18.24    1.96
   4  -2   0   15.80    2.08
  -4   2  -1    7.38    1.42
  -4  -2  -1    6.57    1.29
  -4   2  -2  148.26    7.87
  -4  -2  -2  147.50    8.08
  -4   2  -3  128.38    7.37
  -4  -2  -3  140.69    7.87
  -4  -2  -3  136.40    7.80
  -4   2  -3  132.09    7.64
  -4  -2  -4   77.52    5.67
  -4  -2  -4   81.09    5.68
  -4   2  -4   85.80    5.75
  -4   2  -5   30.47    3.38
  -4  -2  -5   30.51    3.42
  -4  -2  -5   29.03    3.34
  -4  -2  -6   15.98    2.53
  -4  -2  -6   13.14    2.23
  -4   2  -6    9.78    2.05
  -4  -2  -7   92.29    7.44
  -4   2  -7   97.09    7.52
  -4   2  -7  114.86    6.02
  -4   2  -8   27.55    2.27
  -4   2  -8   28.81    3.91
  -4   2  -8   26.94    2.11
  -4   2  -8   27.08    2.37
  -4  -2  -8   24.60    3.52
  -4   2  -8   28.94    2.57
  -4   2  -9  282.54   16.04
  -4   2  -9  247.33   12.08
  -4   2  -9  284.21   12.76
  -4   2  -9  295.80   12.59
  -4  -2  -9  266.52   15.32
  -4   2  -9  249.21   11.80
  -4   2 -10    1.15    0.64
  -4   2 -10    1.18    0.69
  -4   2 -10   -0.29    0.63
  -4   2 -10    0.39    0.73
  -4   2 -11    9.12    1.72
  -4   2 -11   12.94    1.76
  -4   2 -11   14.18    1.98
  -4   2 -12   29.08    2.94
  -4   2 -12   20.06    2.35
  -4  -2 -12   26.36    2.47
  -4   2 -12   26.75    2.75
  -4  -2 -13   22.60    2.41
  -4   2 -13   24.33    2.73
  -4   2 -13   24.16    2.83
  -4   2 -14   12.66    2.01
  -4  -2 -14    8.95    1.52
  -4  -2 -14    9.68    1.69
  -4   2 -14    9.07    1.62
  -4   2 -14    7.87    1.67
  -4   2 -15   61.75    4.53
  -4  -2 -15   59.06    4.27
  -4   2 -15   57.44    4.21
  -4   2 -15   65.98    4.51
  -4  -2 -15   68.41    4.21
  -4  -2 -16    0.31    0.57
  -4   2 -16    0.12    0.56
  -4   2 -16   -0.27    0.68
  -4   2 -16    1.16    0.81
  -4   2 -17   19.31    1.98
   4  -3 -17   15.93    1.77
   4  -3 -16   46.33    3.43
   4  -3 -15   39.41    3.37
   4  -3 -15   48.46    3.43
   4   3 -15   50.59    3.44
   4  -3 -14   47.17    3.77
   4  -3 -14   50.89    3.68
   4   3 -14   47.78    3.52
   4  -3 -13   41.00    3.45
   4  -3 -13   40.83    3.30
   4   3 -13   40.67    3.14
   4  -3 -12   86.66    5.56
   4   3 -12   88.96    5.17
   4  -3 -11  180.27    9.26
   4  -3 -11  175.88   12.32
   4   3 -11  177.94    8.90
   4   3 -11  170.57    8.61
   4  -3 -10  106.27    6.27
   4  -3 -10  105.61    8.56
   4   3 -10  107.71    5.94
   4   3 -10  101.36    5.67
   4  -3  -9   17.01    2.05
   4   3  -9   14.57    1.72
   4  -3  -9   11.00    2.53
   4   3  -9   16.21    1.68
   4   3  -8   32.63    2.65
   4   3  -8   31.03    2.56
   4   3  -8   35.68    2.49
   4  -3  -8   33.77    4.07
   4   3  -7    3.18    0.83
   4  -3  -7    1.01    0.79
   4   3  -7    2.67    0.74
   4  -3  -6  773.05   33.38
   4  -3  -6  718.73   32.67
  -4  -3   5   82.47    5.66
   4  -3  -5   85.23    5.96
  -4  -3   4  118.82    7.17
   4  -3  -4  136.14    8.18
  -4   3   4  121.94    7.23
   4  -3  -4  121.52    7.33
   4  -3  -3   43.91    4.20
  -4  -3   3   49.17    3.93
  -4   3   3   53.29    4.11
  -4  -3   2   40.50    3.49
  -4   3   2   43.02    3.64
   4  -3  -2   41.03    3.87
  -4  -3   1  118.91    7.12
  -4   3   1  128.77    7.32
   4  -3  -1  127.40    7.66
  -4   3   0  279.92   13.30
   4  -3   0  261.66   13.48
  -4   3  -1  132.63    7.31
   4  -3   1  122.44    7.41
  -4  -3  -1  113.68    7.08
  -4  -3  -2   76.65    5.34
  -4   3  -2   68.52    4.93
  -4   3  -3   25.46    2.77
  -4  -3  -3   25.97    3.05
  -4  -3  -4  173.65   10.10
  -4  -3  -5   32.93    3.81
  -4  -3  -5   37.41    4.10
  -4   3  -6  268.25   12.28
  -4   3  -6  272.75   12.31
  -4  -3  -6  281.20   15.30
  -4  -3  -6  272.01   15.28
  -4   3  -7   72.12    3.96
  -4   3  -7   59.85    3.76
  -4  -3  -7   63.88    5.96
  -4  -3  -7   70.81    6.48
  -4   3  -8    1.05    0.62
  -4   3  -8    0.52    0.55
  -4   3  -8    0.65    0.74
  -4   3  -9  202.49    9.90
  -4   3  -9  215.42   10.69
  -4   3  -9  229.68   10.83
  -4   3 -10    7.15    1.51
  -4   3 -10    4.25    1.04
  -4   3 -10    4.49    1.16
  -4   3 -10    5.26    1.37
  -4   3 -11    3.43    0.96
  -4   3 -11    2.44    1.03
  -4   3 -11    2.50    1.02
  -4   3 -11    1.89    1.07
  -4   3 -12   27.30    2.49
  -4   3 -12   30.61    2.87
  -4   3 -12   26.87    2.97
  -4   3 -12   31.56    3.14
  -4   3 -13   22.94    2.74
  -4   3 -13   23.00    2.53
  -4   3 -14   15.41    2.03
  -4   3 -14   15.48    2.21
  -4   3 -15   66.21    4.64
  -4   3 -15   70.21    4.52
  -4   3 -16   20.20    2.13
  -4   3 -16   18.42    1.98
  -4   3 -17    2.61    0.78
   4  -4 -17    2.11    0.70
   4  -4 -16   21.22    2.04
   4  -4 -16   23.96    2.08
   4  -4 -15    0.70    0.63
   4  -4 -15    0.66    0.67
   4   4 -15    0.62    0.68
   4  -4 -14  138.72    7.89
   4  -4 -14  162.70    8.03
   4   4 -14  160.20    7.86
   4  -4 -13    9.74    1.63
   4  -4 -13   12.43    1.78
   4   4 -13   11.22    1.62
   4  -4 -12   95.04    6.01
   4  -4 -12  101.58    6.08
   4   4 -12  112.63    5.92
   4  -4 -11    3.59    1.16
   4   4 -11    3.84    1.01
   4   4 -10    0.89    0.65
   4  -4 -10    0.39    0.91
   4   4 -10    1.08    0.73
   4  -4  -9   10.95    2.50
   4   4  -9    7.68    1.37
   4   4  -9    7.38    1.26
   4   4  -8  316.11   14.21
   4  -4  -8  300.11   16.88
   4  -4  -7   86.23    6.85
   4  -4  -7   84.37    7.01
   4  -4  -6  147.15    9.47
   4  -4  -6  123.87    8.52
   4  -4  -5    0.57    0.43
  -4  -4   5    0.43    0.84
   4  -4  -5   -0.28    0.94
   4  -4  -5   -0.23    0.60
   4  -4  -4    0.27    0.33
  -4   4   4    0.21    0.71
  -4  -4   4   -0.42    0.66
   4  -4  -4    0.44    0.33
   4  -4  -4   -0.27    0.78
  -4  -4   3  117.18    7.32
   4  -4  -3  106.08    7.64
  -4   4   3  107.30    7.21
  -4  -4   2  101.37    6.77
  -4   4   2  108.16    7.04
   4  -4  -2   98.56    7.18
  -4  -4   1  154.80    9.00
   4  -4  -1  155.36    9.49
  -4   4   1  157.65    9.24
  -4  -4   0  137.22    8.24
  -4   4   0  140.78    8.45
   4  -4   0  135.90    8.58
  -4   4  -1  128.60    7.99
  -4   4  -2    6.99    1.68
  -4  -4  -2   10.09    2.12
  -4  -4  -2    8.90    1.91
  -4   4  -3   17.97    2.64
  -4  -4  -3   26.27    3.44
  -4  -4  -3   19.02    2.93
  -4   4  -4  153.14    7.19
  -4   4  -4  164.65    7.27
  -4  -4  -4  146.01    7.22
  -4  -4  -4  159.96   10.12
  -4  -4  -4  149.83    9.77
  -4   4  -5   32.33    2.27
  -4   4  -5   30.99    2.23
  -4  -4  -5   30.19    4.01
  -4  -4  -5   22.14    3.48
  -4   4  -6  433.05   18.32
  -4   4  -6  439.50   18.33
  -4  -4  -6  432.75   22.12
  -4  -4  -6  389.54   21.67
  -4   4  -7   87.14    4.86
  -4  -4  -7   90.37    7.79
  -4   4  -7   91.11    4.91
  -4  -4  -7   74.93    7.37
  -4   4  -7   92.68    5.50
  -4   4  -8   41.21    2.94
  -4   4  -8   36.32    2.81
  -4  -4  -8   43.91    5.36
  -4  -4  -8   40.08    5.22
  -4   4  -8   43.20    3.51
  -4   4  -9   15.96    1.78
  -4   4  -9   18.63    2.32
  -4   4  -9   15.28    2.07
  -4   4 -10  130.48    7.62
  -4   4 -10  139.79    7.18
  -4   4 -10  141.00    7.95
  -4   4 -11    0.92    0.72
  -4   4 -11    2.23    1.06
  -4   4 -11    0.17    1.06
  -4   4 -12  194.55    9.73
  -4   4 -12  205.55   10.44
  -4   4 -12  209.41   10.62
  -4   4 -13   42.96    3.58
  -4   4 -13   41.00    3.63
  -4   4 -14   -0.42    0.78
  -4   4 -14    0.28    0.78
  -4   4 -15    6.49    1.23
  -4   4 -15    7.80    1.25
  -4   4 -15    5.00    1.19
  -4   4 -16   20.40    1.94
  -4   4 -16   20.51    1.83
   4  -5 -16    1.28    0.53
   4  -5 -15   34.89    2.60
   4   5 -15   32.05    2.46
   4  -5 -14    1.94    0.76
   4   5 -14    1.74    0.76
   4  -5 -13   88.01    5.33
   4   5 -13   97.57    5.29
   4   5 -12   10.64    1.52
   4  -5 -12    9.13    1.53
   4   5 -12   10.48    1.49
   4   5 -11   72.10    4.58
   4  -5 -11   73.91    4.75
   4   5 -11   77.77    4.56
   4   5 -10   43.50    3.25
   4   5  -9   46.39    3.31
   4   5  -9   39.25    3.38
   4   5  -8   16.83    1.92
   4  -5  -8   17.26    3.21
   4  -5  -7   55.55    5.66
   4  -5  -6   13.22    2.77
  -4  -5   6    8.92    2.12
  -4  -5   5  119.37    8.18
   4  -5  -5  108.85    5.71
   4  -5  -5  118.59    5.93
   4  -5  -4   51.01    5.43
   4  -5  -4   55.90    3.35
  -4  -5   4   64.46    5.47
  -4   5   4   56.88    5.32
   4  -5  -4   50.88    3.18
   4  -5  -3  114.91    5.92
   4  -5  -3  124.70    6.08
  -4  -5   3  126.77    8.40
  -4   5   3  130.90    8.59
   4  -5  -3  129.57    8.99
   4  -5  -2   15.38    2.89
   4  -5  -2   13.51    1.37
  -4  -5   2   10.54    2.20
  -4   5   2   13.63    2.61
   4  -5  -2   11.36    1.26
  -4  -5   2   11.05    1.29
  -4  -5   1   51.21    4.94
  -4   5   1   60.31    5.40
   4  -5  -1   57.46    5.42
  -4  -5   1   52.42    3.27
   4  -5  -1   53.45    3.19
  -4  -5   0  102.51    7.15
  -4   5   0  104.16    7.38
   4  -5   0  106.50    7.58
  -4  -5   0   97.04    5.08
   4  -5   0   90.61    4.89
  -4   5  -1   -0.26    0.68
  -4  -5  -1    1.30    0.61
   4  -5   1    0.68    0.43
  -4  -5  -1    0.30    0.78
  -4   5  -2   33.96    3.96
  -4  -5  -2   33.32    2.48
  -4  -5  -2   36.80    4.41
  -4  -5  -3  315.73   16.96
  -4  -5  -3  298.36   13.29
  -4  -5  -3  291.42   16.41
  -4   5  -4   28.49    2.19
  -4  -5  -4   33.02    4.39
  -4  -5  -4   27.24    2.27
  -4  -5  -4   30.04    4.11
  -4   5  -5   96.97    5.35
  -4   5  -5  105.05    5.44
  -4  -5  -5  105.72    5.57
  -4  -5  -5  106.89    8.72
  -4  -5  -5  100.11    8.36
  -4   5  -6   18.36    1.84
  -4   5  -6   16.46    1.73
  -4  -5  -6   18.52    3.56
  -4   5  -6   15.72    1.98
  -4  -5  -6   15.61    3.20
  -4   5  -7  283.17   12.77
  -4  -5  -7  258.28   16.76
  -4  -5  -7  255.71   16.64
  -4   5  -7  298.42   13.56
  -4   5  -8   34.77    2.72
  -4  -5  -8   30.21    4.75
  -4   5  -8   33.32    3.14
  -4  -5  -8   26.93    4.61
  -4   5  -9  257.51   12.14
  -4   5  -9  271.84   12.99
  -4   5 -10    0.81    0.75
  -4   5 -10    0.33    0.90
  -4   5 -11   -0.11    0.63
  -4   5 -11    0.33    1.01
  -4   5 -12    5.49    1.16
  -4   5 -12    5.46    1.42
  -4   5 -13   81.51    5.23
  -4   5 -14    3.67    1.10
  -4   5 -15   45.39    3.17
   4  -6 -14   53.50    3.31
   4   6 -13    4.41    0.92
   4  -6 -13    4.67    1.00
   4   6 -12   14.55    1.68
   4  -6 -12   13.98    1.71
   4   6 -11   59.93    3.90
   4  -6 -11   58.24    3.88
   4   6 -10   91.92    5.29
   4  -6 -10   88.57    5.23
   4   6  -9  117.94    6.12
   4   6  -9  105.17    6.09
   4   6  -9   97.86    6.15
   4   6  -8    8.42    1.41
   4   6  -7    0.58    0.68
   4   6  -6    1.14    0.67
  -4  -6   6    2.20    1.33
   4  -6  -5   22.12    2.02
   4  -6  -5   21.19    1.94
  -4  -6   5   23.65    3.55
   4  -6  -4   20.13    1.88
  -4  -6   4   17.62    3.08
   4  -6  -4   17.86    1.76
  -4   6   4   16.26    2.98
   4  -6  -3  128.86    6.36
  -4  -6   3  127.76    9.03
  -4   6   3  112.27    8.74
   4  -6  -3  119.28    6.20
  -4  -6   2    3.39    1.54
  -4   6   2    3.85    1.60
  -4  -6   2    1.39    0.64
   4  -6  -2    3.44    0.79
   4  -6  -2    3.66    0.83
  -4  -6   1   14.27    2.74
  -4  -6   1   12.74    1.57
   4  -6  -1   14.09    1.52
  -4  -6   0    2.09    0.71
   4  -6   0    1.00    0.55
  -4   6  -1    4.05    1.65
  -4  -6  -1    4.61    1.01
   4  -6   1    6.02    1.01
  -4   6  -2    1.84    1.20
  -4  -6  -2    1.98    0.72
   4  -6   2    1.45    0.58
  -4  -6  -2    1.08    1.03
  -4  -6  -3   83.65    4.96
  -4  -6  -3   95.51    8.26
  -4  -6  -3   80.91    7.56
  -4  -6  -4  218.92   10.26
  -4  -6  -4  228.93   14.45
  -4  -6  -4  186.60   13.34
  -4  -6  -5   22.33    2.18
  -4  -6  -5   21.01    3.89
  -4  -6  -5   18.71    3.68
  -4   6  -6  155.54    7.75
  -4  -6  -6  155.91    7.95
  -4   6  -7    3.88    1.10
  -4   6  -7    4.46    1.04
  -4   6  -7    3.36    1.13
  -4   6  -8    1.57    0.86
  -4   6  -8    2.66    0.89
  -4   6  -8    1.95    1.06
  -4   6  -9   52.31    3.93
  -4   6  -9   62.79    3.87
  -4   6  -9   52.01    4.10
  -4   6 -10  144.13    7.23
  -4   6 -10  135.46    7.69
  -4   6 -11    4.40    1.04
  -4   6 -11    5.61    1.35
  -4   6 -12   92.04    4.94
  -4   6 -12   82.07    5.21
  -4   6 -13    1.32    0.76
  -4   6 -14    0.27    0.55
   4   7 -13   42.36    2.63
   4   7 -12   17.11    1.63
   4   7 -11    3.91    0.91
   4   7 -10   63.22    3.85
   4   7 -10   57.72    3.87
   4   7  -9    3.96    1.09
   4   7  -9    3.50    0.93
   4   7  -9    5.48    1.14
   4   7  -8    0.13    0.71
   4   7  -8   -0.37    0.78
   4   7  -8    0.44    0.64
   4   7  -7   17.85    1.95
   4   7  -6  133.91    6.96
   4   7  -5    2.07    0.80
   4  -7  -5    3.33    0.86
   4  -7  -4   27.54    2.28
   4  -7  -3    5.51    1.03
   4  -7  -2   10.33    1.40
  -4  -7   1    1.83    0.76
   4  -7  -1    2.04    0.69
  -4  -7   0  109.37    6.11
   4  -7   0  113.59    5.96
   4  -7   1   27.89    2.33
  -4  -7  -1   27.12    2.50
  -4  -7  -2   14.43    1.79
   4  -7   2   13.18    1.56
  -4   7  -3    5.58    1.23
  -4  -7  -3    7.26    1.36
  -4   7  -4    2.73    1.00
  -4  -7  -4    3.02    0.91
  -4   7  -5   -0.28    0.63
  -4   7  -6  169.16    8.77
  -4   7  -7  178.67    9.23
  -4   7  -7  185.63    8.79
  -4   7  -8    1.19    0.66
  -4   7  -8    1.00    0.66
  -4   7  -8    1.30    0.77
  -4   7  -9   15.58    1.67
  -4   7  -9   14.98    1.82
  -4   7  -9   13.98    1.81
  -4   7 -10   34.47    2.56
  -4   7 -10   36.44    2.79
  -4   7 -10   32.44    2.75
  -4   7 -11    0.40    0.50
  -4   7 -11   -0.70    0.90
  -4   7 -12   23.90    2.06
   4   8 -11   21.18    1.64
   4   8 -10    0.56    0.44
   4   8 -10    0.15    0.42
   4   8  -9   13.78    1.53
   4   8  -9   16.37    1.55
   4   8  -9   13.38    1.55
   4   8  -8    2.63    0.74
   4   8  -8    1.84    0.74
   4   8  -8    2.20    0.79
   4   8  -7   86.78    4.56
   4   8  -7   76.42    4.63
   4   8  -7   75.26    4.69
   4   8  -6   76.66    4.62
   4  -8  -5    0.27    0.49
   4  -8  -4    6.98    1.14
   4  -8  -3  134.22    6.76
   4  -8  -2    0.39    0.54
  -4  -8   1   42.02    3.13
   4  -8  -1   46.24    3.11
  -4  -8   0   14.43    1.71
   4  -8   0   11.28    1.45
   4  -8   1    8.18    1.23
   4  -8   2   49.73    3.25
  -4   8  -3   13.85    1.74
  -4   8  -4   64.73    4.19
  -4   8  -5    7.62    1.32
  -4   8  -6    5.34    1.10
  -4  -8  -6    4.23    1.00
  -4   8  -7   22.10    2.13
  -4   8  -7   21.68    1.92
  -4  -8  -7   22.12    2.09
  -4   8  -8    0.49    0.57
  -4   8  -8    0.08    0.45
  -4   8  -8    0.07    0.43
  -4   8  -9   30.86    2.18
  -4   8 -10   10.32    1.11
   4   9  -7   15.98    1.45
   4   9  -7   13.62    1.39
   4   9  -6    9.40    1.22
   4   9  -6   10.93    1.23
   4   9  -5    0.59    0.54
   4   9  -5    0.69    0.50
   4  -9  -5    0.34    0.41
   4   9  -4   15.60    1.55
   4  -9  -4   16.04    1.52
   4   9  -3   76.28    4.39
   4  -9  -3   87.56    4.46
   4  -9  -2    3.71    0.78
   4  -9  -1   24.26    1.97
  -4  -9   0   22.00    1.98
   4  -9   0   23.88    1.92
   4  -9   1    2.53    0.67
  -4  -9  -1    1.12    0.59
  -4  -9  -2   -0.09    0.52
  -4  -9  -2    0.17    0.46
   4  -9   2    0.66    0.50
  -4  -9  -3   96.82    5.20
  -4  -9  -4   28.98    2.27
  -4   9  -4   28.07    2.17
  -4  -9  -5   10.21    1.24
  -4   9  -5    8.20    1.10
  -4  -9  -6   14.05    1.37
  -4   9  -6   10.91    1.16
   5   0 -18   60.02    3.71
   5   0 -17   -0.11    0.60
   5   0 -16    4.65    1.16
   5   0 -15    0.44    0.71
   5   0 -14  140.74    7.86
   5   0 -13    0.15    0.70
   5   0 -12  358.81   16.56
   5   0 -12  364.80   16.71
   5   0 -11    0.14    0.76
   5   0 -11   -0.14    0.67
   5   0 -11    0.13    0.58
   5   0 -10  149.25    7.73
   5   0 -10  150.03    7.95
   5   0  -9    0.24    0.55
   5   0  -9    0.78    1.02
   5   0  -9   -0.11    0.50
   5   0  -8   26.51    4.00
   5   0  -8   34.07    2.71
   5   0  -8   26.93    2.36
   5   0  -7   -0.31    1.20
   5   0  -6  117.38    8.17
   5   0  -6  149.81    9.23
   5   0  -5   -0.46    0.80
   5   0  -5   -0.25    1.04
   5   0  -4  256.67   13.85
   5   0  -4  297.19   14.52
  -5   0   3    0.42    0.63
   5   0  -3    0.98    0.94
  -5   0   2 1869.13   75.48
  -5   0   1   -0.14    0.50
  -5   0   0   60.39    4.30
  -5   0  -1    0.31    0.67
  -5   0  -1    0.13    0.50
  -5   0  -2  340.59   16.62
  -5   0  -2  382.99   16.70
  -5   0  -3    0.17    0.55
  -5   0  -3   -0.33    0.60
  -5   0  -4  126.07    7.44
  -5   0  -4  130.17    7.56
  -5   0  -4  114.02    8.00
  -5   0  -5   -0.19    0.69
  -5   0  -5    1.10    1.02
  -5   0  -5   -0.20    0.72
  -5   0  -6  206.94   12.48
  -5   0  -6  200.62   11.27
  -5   0  -7    0.08    0.46
  -5   0  -7   -0.10    0.51
  -5   0  -7    0.25    0.78
  -5   0  -7   -0.22    0.57
  -5   0  -7   -0.35    0.83
  -5   0  -8  281.70   14.89
  -5   0  -8  270.65   12.96
  -5   0  -8  252.98   10.41
  -5   0  -9   -0.45    1.40
  -5   0  -9    0.14    0.66
  -5   0  -9    0.20    0.59
  -5   0 -10   64.30    4.41
  -5   0 -10   71.79    4.93
  -5   0 -11    0.12    0.68
  -5   0 -11   -0.56    1.48
  -5   0 -11    0.33    0.77
  -5   0 -12    5.95    1.33
  -5   0 -12    4.67    1.41
  -5   0 -13    0.53    0.82
  -5   0 -13    0.14    0.71
  -5   0 -14  161.15    8.27
  -5   0 -14  151.45    8.69
  -5   0 -15    0.16    0.61
  -5   0 -15   -0.62    0.83
  -5   0 -16  112.57    6.26
  -5   0 -16   96.93    5.95
  -5   0 -17   -0.11    0.54
  -5   0 -17    0.20    0.58
   5  -1 -18    6.00    1.07
   5   1 -18    6.57    1.09
   5  -1 -18    3.74    0.92
   5  -1 -17   51.60    3.54
   5  -1 -17   45.56    3.49
   5   1 -16    5.49    1.29
   5  -1 -16    7.39    1.41
   5  -1 -16    7.53    1.42
   5  -1 -15  174.27    9.30
   5   1 -15  181.10    9.34
   5  -1 -15  183.84    9.33
   5  -1 -14   11.77    1.82
   5   1 -14   12.35    1.84
   5  -1 -14   12.08    1.87
   5  -1 -13   35.25    3.28
   5   1 -13   32.56    3.17
   5  -1 -13   36.41    3.28
   5  -1 -12    7.39    1.43
   5   1 -12    7.66    1.54
   5  -1 -12    8.46    1.63
   5   1 -12    8.63    1.53
   5  -1 -11  136.70    7.64
   5   1 -11  131.13    7.29
   5   1 -11  133.36    7.10
   5   1 -11  137.99    7.45
   5  -1 -11  130.87    7.38
   5  -1 -10   22.53    2.40
   5   1 -10   19.80    2.15
   5   1 -10   17.72    1.93
   5   1 -10   19.58    2.15
   5  -1 -10   20.97    2.21
   5  -1 -10   20.17    3.49
   5  -1  -9  294.71   12.93
   5   1  -9  279.94   12.52
   5   1  -9  251.48   12.02
   5   1  -9  270.14   12.53
   5  -1  -9  270.94   12.54
   5   1  -8   44.59    3.18
   5   1  -8   35.80    4.66
   5  -1  -8   35.98    4.75
   5  -1  -8   41.54    3.08
   5   1  -8   42.73    3.06
   5  -1  -8   28.32    3.84
   5   1  -8   36.46    2.70
   5   1  -7   47.62    4.98
   5  -1  -7   45.37    4.95
   5  -1  -7   39.06    4.17
   5   1  -6   95.88    7.21
   5   1  -6  122.07    8.16
   5  -1  -6   99.93    6.98
   5  -1  -6  125.33    8.23
   5  -1  -5  316.41   16.43
   5   1  -5  312.80   16.62
   5   1  -5  397.73   17.76
   5  -1  -5  370.96   17.51
   5  -1  -5  321.12   16.19
   5  -1  -4    5.97    1.39
   5  -1  -4    7.49    1.74
   5   1  -4    9.23    1.90
   5  -1  -4    8.14    1.85
  -5   1   3   20.50    2.32
   5  -1  -3   22.00    2.74
   5  -1  -3   24.11    2.51
  -5  -1   2   42.39    3.39
   5  -1  -2   40.64    3.69
  -5   1   2   39.44    3.32
  -5  -1   1   44.19    3.55
   5  -1  -1   44.00    3.82
  -5   1   1   42.99    3.50
  -5   1   0  215.05   11.30
   5  -1   0  222.39   11.54
  -5  -1  -1   24.94    2.63
  -5   1  -1   23.28    2.52
  -5   1  -2  148.89    8.11
  -5  -1  -2  140.84    8.10
  -5   1  -3   26.61    2.79
  -5  -1  -3   26.14    2.85
  -5   1  -4  238.19   11.58
  -5  -1  -4  215.64   11.52
  -5  -1  -4  208.69   12.21
  -5   1  -4  214.48   12.21
  -5  -1  -5  286.94   14.39
  -5  -1  -5  275.18   15.16
  -5   1  -5  274.32   15.05
  -5  -1  -6    1.56    1.16
  -5  -1  -6    1.45    0.98
  -5   1  -6    2.79    1.36
  -5   1  -7   64.85    3.88
  -5   1  -7   65.48    3.66
  -5   1  -7   70.19    4.09
  -5  -1  -7   73.91    4.15
  -5   1  -7   67.18    6.53
  -5  -1  -7   73.37    5.94
  -5   1  -7   62.42    4.22
  -5   1  -7   66.60    4.44
  -5  -1  -7   80.93    6.99
  -5  -1  -8   42.17    5.29
  -5   1  -8   29.67    4.51
  -5   1  -8   37.62    2.72
  -5  -1  -8   39.97    4.52
  -5   1  -8   42.93    3.16
  -5  -1  -8   41.62    3.17
  -5   1  -9   32.44    2.93
  -5   1  -9   29.28    2.58
  -5  -1  -9   35.37    2.71
  -5  -1  -9   33.26    4.93
  -5   1  -9   32.23    4.94
  -5  -1  -9   31.57    4.17
  -5   1  -9   34.52    3.03
  -5  -1  -9   28.78    2.97
  -5  -1 -10   40.41    3.01
  -5  -1 -10   41.34    5.80
  -5   1 -10   33.65    5.41
  -5   1 -10   35.13    3.21
  -5   1 -10   35.76    2.85
  -5  -1 -10   30.32    4.34
  -5   1 -10   34.42    3.23
  -5  -1 -10   31.47    3.11
  -5   1 -11  234.24   12.19
  -5  -1 -11  263.35   11.81
  -5   1 -11  239.01   11.60
  -5  -1 -11  247.65   17.15
  -5   1 -11  247.90   17.30
  -5   1 -11  251.36   12.29
  -5  -1 -11  233.80   12.09
  -5   1 -12   12.62    2.06
  -5   1 -12   16.27    1.99
  -5  -1 -12   16.00    2.07
  -5   1 -12   16.39    2.34
  -5  -1 -12   15.60    2.23
  -5   1 -13   66.66    4.94
  -5  -1 -13   69.95    4.63
  -5   1 -13   64.61    4.93
  -5  -1 -13   65.38    4.84
  -5   1 -14   58.13    4.49
  -5  -1 -14   60.84    4.18
  -5   1 -14   64.57    4.70
  -5  -1 -14   54.84    4.34
  -5   1 -15    0.15    0.71
  -5  -1 -15    0.31    0.74
  -5   1 -15    0.47    0.75
  -5   1 -15   -0.31    0.75
  -5   1 -16    4.73    1.14
  -5  -1 -16    7.29    1.38
  -5   1 -16    8.14    1.44
  -5   1 -16    8.47    1.54
  -5  -1 -17   59.52    3.75
  -5   1 -17   55.98    3.65
  -5   1 -17   56.79    3.74
   5  -2 -18   20.29    1.87
   5  -2 -17   15.29    1.84
   5   2 -17   20.89    1.92
   5   2 -16    0.34    0.59
   5  -2 -16    0.40    0.60
   5  -2 -15  119.79    7.00
   5   2 -15  123.87    6.76
   5  -2 -14   14.65    2.10
   5   2 -14   16.58    2.03
   5  -2 -13   25.28    2.72
   5   2 -13   19.84    2.26
   5   2 -13   23.77    2.50
   5  -2 -12  177.24    9.12
   5   2 -12  152.66    8.24
   5   2 -12  163.24    8.59
   5  -2 -11   60.96    4.40
   5   2 -11   56.76    4.06
   5  -2 -11   46.22    5.79
   5   2 -11   54.53    3.75
   5   2 -11   50.99    3.85
   5  -2 -10   22.50    3.87
   5  -2 -10   32.19    3.07
   5   2 -10   34.18    2.92
   5   2 -10   36.38    2.74
   5   2 -10   26.86    2.68
   5  -2  -9  215.72    9.96
   5  -2  -9  162.66   11.41
   5   2  -9  194.94    9.47
   5   2  -9  178.16    9.11
   5   2  -9  188.60    9.03
   5   2  -8    0.21    0.57
   5  -2  -8    0.29    0.83
   5   2  -8    1.02    1.19
   5   2  -8    0.71    0.60
   5   2  -8    0.55    0.57
   5   2  -7    2.82    0.77
   5  -2  -7    3.80    1.33
   5   2  -7    1.52    1.08
   5   2  -7    4.00    1.01
   5   2  -7    2.91    0.82
   5  -2  -6    6.68    1.61
   5  -2  -6    5.45    1.64
   5  -2  -5   77.22    5.71
   5  -2  -5   82.72    6.30
   5   2  -5   87.04    6.47
   5  -2  -5   88.95    6.54
   5  -2  -4    2.01    1.12
   5   2  -4    6.13    1.57
   5  -2  -4    4.84    1.49
   5  -2  -4    2.74    1.03
  -5   2   3   15.84    2.15
   5  -2  -3   16.87    2.58
   5   2  -3   17.04    2.50
   5  -2  -3   15.23    2.39
  -5   2   2  205.20   10.69
   5  -2  -2  222.26   11.60
  -5   2   1   19.84    2.38
   5  -2  -1   14.24    2.31
  -5   2   0   66.77    4.68
  -5   2   0   58.89    4.45
  -5  -2  -1  375.34   18.13
  -5   2  -1  423.99   18.50
  -5   2  -2    0.87    0.65
  -5  -2  -2    0.73    0.74
  -5   2  -3  275.68   13.37
  -5  -2  -3  274.90   13.69
  -5  -2  -3  262.02   13.91
  -5   2  -3  250.23   13.65
  -5   2  -4    9.60    1.81
  -5  -2  -4    6.94    1.84
  -5   2  -4    7.99    1.91
  -5  -2  -5   20.76    3.18
  -5   2  -5   20.06    3.05
  -5   2  -6    2.87    0.68
  -5   2  -6    2.20    0.64
  -5  -2  -6    0.62    1.42
  -5   2  -6    1.53    1.30
  -5   2  -7  251.02   11.47
  -5   2  -7  243.40   11.35
  -5  -2  -7  250.89   14.36
  -5   2  -7  265.31   15.32
  -5   2  -8  252.38   14.98
  -5   2  -8  215.04   10.57
  -5   2  -8  226.79   10.54
  -5  -2  -8  245.01   14.08
  -5   2  -8  241.98   11.24
  -5   2  -9   12.23    1.50
  -5   2  -9   10.30    1.34
  -5   2  -9   14.69    1.91
  -5  -2  -9   13.55    2.83
  -5   2 -10   35.91    3.34
  -5  -2 -10   31.41    4.52
  -5   2 -10   36.48    3.23
  -5   2 -11  275.75   13.79
  -5   2 -11  281.48   13.52
  -5   2 -12    1.83    1.09
  -5   2 -12    1.66    1.03
  -5   2 -13   38.01    3.47
  -5   2 -13   36.05    3.52
  -5  -2 -14   76.71    4.66
  -5   2 -14   62.35    4.85
  -5   2 -14   70.45    4.93
  -5   2 -15   34.29    3.23
  -5  -2 -15   37.66    3.17
  -5   2 -15   33.28    3.02
  -5   2 -15   43.90    3.43
  -5   2 -16   11.91    1.68
  -5   2 -17   14.60    1.61
   5  -3 -17    3.69    0.91
   5  -3 -16    8.38    1.39
   5  -3 -15    1.94    0.91
   5  -3 -15    1.29    0.78
   5  -3 -14    5.37    1.30
   5  -3 -14    3.30    1.10
   5   3 -14    4.95    1.19
   5  -3 -13    0.16    0.76
   5   3 -13    0.12    0.77
   5  -3 -12  107.68    6.63
   5   3 -12  107.83    6.06
   5  -3 -11   24.71    2.79
   5   3 -11   25.74    2.60
   5   3 -11   27.34    2.51
   5  -3 -11   22.39    4.07
   5   3 -10    3.60    1.05
   5  -3 -10    0.38    1.09
   5  -3 -10    2.57    1.08
   5   3 -10    2.74    0.95
   5   3 -10    1.67    0.82
   5  -3  -9   33.16    4.43
   5  -3  -9   39.63    3.46
   5   3  -9   35.86    2.99
   5   3  -9   42.29    3.26
   5   3  -9   41.47    3.00
   5  -3  -8  127.04    9.29
   5   3  -8  151.75    7.55
   5   3  -8  140.77    7.04
   5   3  -8  135.90    7.20
   5  -3  -7  123.37    8.79
   5   3  -7  131.89    6.92
   5   3  -7  149.23    7.29
   5   3  -6   59.19    3.69
   5  -3  -6   63.03    5.82
   5  -3  -6   63.02    5.32
   5  -3  -5  111.49    8.04
  -5   3   4    4.01    1.26
   5  -3  -4    8.26    2.06
  -5   3   3   17.12    2.41
   5  -3  -3   17.49    2.80
  -5   3   2  324.13   15.96
   5  -3  -2  338.08   16.87
  -5   3   1   83.27    5.78
   5  -3  -1   79.74    6.13
  -5   3   0   61.91    4.81
   5  -3   0   56.95    4.97
  -5   3  -1   99.28    6.59
   5  -3   1  107.40    7.03
  -5  -3  -1   92.59    6.39
  -5   3  -2  103.71    6.79
  -5  -3  -2  105.31    7.00
  -5  -3  -3   82.27    6.25
  -5   3  -3   88.27    6.11
  -5  -3  -4  121.53    8.26
  -5   3  -5   10.00    1.21
  -5   3  -5   15.36    1.97
  -5  -3  -5   11.52    2.36
  -5   3  -6   54.75    3.54
  -5   3  -6   66.59    3.75
  -5  -3  -6   58.19    5.89
  -5   3  -7   48.70    3.20
  -5   3  -7   44.42    3.06
  -5  -3  -7   47.57    5.43
  -5   3  -8  255.05   11.67
  -5   3  -8  242.79   11.51
  -5   3  -8  242.40   12.40
  -5   3  -9   21.34    2.55
  -5   3  -9   19.93    2.02
  -5   3  -9   20.20    1.94
  -5  -3  -9   18.29    3.49
  -5   3  -9   22.85    2.62
  -5   3 -10   87.71    5.21
  -5  -3 -10   91.55    8.25
  -5   3 -10   87.23    5.88
  -5   3 -10   94.13    6.10
  -5   3 -11   18.42    2.56
  -5   3 -11   22.73    2.52
  -5   3 -11   20.30    2.68
  -5   3 -12   57.50    4.73
  -5   3 -12   62.07    4.41
  -5   3 -13   10.23    1.88
  -5   3 -13    8.67    1.60
  -5   3 -14  156.55    8.36
  -5   3 -14  162.42    8.76
  -5   3 -15   11.02    1.65
  -5   3 -15   11.57    1.77
  -5   3 -16    1.59    0.79
  -5   3 -16    4.12    0.95
   5  -4 -16    1.24    0.69
   5  -4 -16    1.31    0.62
   5  -4 -15   50.54    3.51
   5  -4 -15   46.54    3.34
   5  -4 -14   10.35    1.63
   5  -4 -14   11.38    1.65
   5   4 -14   12.66    1.63
   5  -4 -13    1.76    0.93
   5  -4 -13    2.18    0.95
   5   4 -13    2.51    0.89
   5  -4 -12   30.26    3.08
   5   4 -12   39.61    3.00
   5  -4 -11   -0.16    0.70
   5   4 -11   -0.47    0.75
   5   4 -10   36.10    3.00
   5  -4 -10   38.67    3.43
   5   4 -10   34.10    3.06
   5   4 -10   41.19    3.02
   5   4  -9  144.76    7.93
   5  -4  -9  137.86   10.44
   5  -4  -9  156.32    8.48
   5   4  -9  164.40    7.85
   5  -4  -8   53.45    5.73
   5   4  -8   61.97    4.06
   5   4  -7    2.40    0.85
   5  -4  -7    2.13    1.38
   5  -4  -7    1.82    1.13
   5  -4  -6   66.78    6.47
   5  -4  -5   31.09    4.24
   5  -4  -5   30.39    2.17
  -5   4   4  170.97   10.39
   5  -4  -4  198.06   11.81
   5  -4  -4  179.02    8.21
  -5   4   3   44.55    4.33
  -5  -4   3   36.74    2.59
   5  -4  -3   43.44    4.76
   5  -4  -3   45.23    2.66
  -5   4   2  622.75   27.41
  -5  -4   2  563.99   24.48
   5  -4  -2  656.67   28.45
   5  -4  -2  598.86   24.37
  -5   4   1   37.10    3.99
  -5  -4   1   36.65    2.50
   5  -4  -1   40.56    4.47
   5  -4  -1   36.75    2.39
  -5   4   0  192.09   10.75
  -5  -4   0  167.81    8.26
   5  -4   0  189.36   11.07
   5  -4   0  185.84    8.18
  -5   4  -1  177.58   10.11
  -5  -4  -1  165.76    7.73
   5  -4   1  158.26    7.48
  -5  -4  -1  166.76    9.99
  -5   4  -2  102.09    6.94
  -5  -4  -2   87.41    4.74
  -5  -4  -2   85.85    6.75
  -5   4  -3   59.55    5.24
  -5  -4  -3   62.46    6.01
  -5  -4  -3   61.35    3.65
  -5  -4  -3   68.66    5.92
  -5  -4  -4  235.84   10.50
  -5  -4  -4  230.59   13.87
  -5  -4  -4  212.37   13.21
  -5   4  -5  105.72    5.37
  -5  -4  -5  100.53    8.30
  -5  -4  -5   90.01    7.80
  -5   4  -6   29.34    2.33
  -5  -4  -6   31.96    4.57
  -5  -4  -6   26.61    4.12
  -5   4  -7    0.83    0.89
  -5   4  -7    1.70    0.73
  -5   4  -7    1.62    0.80
  -5  -4  -7    0.83    1.09
  -5   4  -8    2.63    1.24
  -5   4  -8    2.57    0.86
  -5   4  -8    2.84    0.90
  -5  -4  -8    3.04    1.77
  -5   4  -9    2.13    1.05
  -5   4  -9    1.35    0.71
  -5   4  -9    1.58    0.76
  -5   4  -9    1.38    1.11
  -5   4 -10    0.12    0.65
  -5   4 -10    0.68    0.92
  -5   4 -10    0.18    0.97
  -5   4 -11   40.86    3.69
  -5   4 -11   35.04    2.97
  -5   4 -11   40.42    3.76
  -5   4 -12    3.19    1.16
  -5   4 -12    3.89    1.31
  -5   4 -13    5.00    1.28
  -5   4 -13    4.96    1.37
  -5   4 -14    9.07    1.54
  -5   4 -14    5.83    1.31
  -5   4 -15    1.13    0.73
  -5   4 -16    1.11    0.57
   5  -5 -15   16.83    1.68
   5  -5 -14    3.64    0.93
   5  -5 -13    4.86    1.12
   5   5 -13    4.15    0.98
   5   5 -12    0.80    0.63
   5  -5 -12    0.91    0.80
   5   5 -12    0.74    0.70
   5   5 -11    6.77    1.31
   5   5 -10   27.24    2.56
   5   5 -10   28.82    2.74
   5   5  -9   29.74    2.67
   5   5  -9   26.48    2.65
   5   5  -8    1.33    0.81
   5  -5  -7  144.18   10.86
   5   5  -7  147.40    7.68
   5  -5  -6   13.69    3.05
   5  -5  -5  356.22   18.84
   5  -5  -5  319.69   14.17
  -5   5   4   15.94    2.87
   5  -5  -4   19.95    3.57
   5  -5  -4   18.91    1.72
  -5   5   3  248.77   14.10
  -5  -5   3  240.34   11.20
   5  -5  -3  260.39   15.06
   5  -5  -3  254.20   11.16
  -5   5   2   21.64    3.38
  -5  -5   2   20.50    1.94
   5  -5  -2   25.81    1.99
   5  -5  -2   28.39    4.06
  -5   5   1  200.05   11.95
   5  -5  -1  204.03   12.45
  -5  -5   1  185.41    9.10
   5  -5  -1  198.93    8.99
  -5   5   0    0.29    0.90
   5  -5   0    0.82    0.47
  -5   5  -1  400.77   20.30
  -5  -5  -1  389.45   20.93
  -5  -5  -1  392.13   17.37
   5  -5   1  415.61   17.20
  -5   5  -2    4.61    1.56
  -5  -5  -2    6.92    1.20
  -5  -5  -2    6.51    2.05
  -5  -5  -2    4.24    1.64
  -5  -5  -3  176.33    8.47
  -5  -5  -3  183.33   12.10
  -5  -5  -3  156.37   11.15
  -5  -5  -4    8.02    1.28
  -5  -5  -4    6.90    2.25
  -5  -5  -4    5.87    2.08
  -5  -5  -5  278.14   12.57
  -5  -5  -5  285.28   17.06
  -5  -5  -5  252.27   16.06
  -5   5  -6    3.30    0.92
  -5   5  -6    1.54    1.06
  -5  -5  -6    5.41    2.18
  -5  -5  -6    1.24    1.54
  -5   5  -7   24.16    2.22
  -5  -5  -7   18.69    3.93
  -5   5  -7   22.24    2.64
  -5  -5  -7   15.71    3.50
  -5   5  -8    2.71    0.90
  -5   5  -8    3.91    1.20
  -5   5  -8    3.35    1.00
  -5   5  -9   22.38    2.20
  -5   5  -9   19.64    2.03
  -5   5  -9   19.26    2.52
  -5   5 -10    1.50    0.81
  -5   5 -10    0.34    1.16
  -5   5 -11    0.11    0.67
  -5   5 -11    1.16    1.10
  -5   5 -12    1.07    0.88
  -5   5 -13   -0.67    0.97
  -5   5 -14    1.10    0.81
  -5   5 -15    9.04    1.19
   5  -6 -14    7.98    1.10
   5   6 -13    0.25    0.44
   5  -6 -13   -0.09    0.53
   5   6 -12   57.53    3.69
   5  -6 -12   58.91    3.78
   5   6 -11    0.11    0.59
   5  -6 -11    0.11    0.59
   5   6 -10   51.00    3.76
   5   6 -10   49.99    3.57
   5  -6 -10   54.90    3.73
   5   6  -9   26.13    2.63
   5   6  -9   34.10    2.78
   5   6  -8    4.32    1.19
   5   6  -8    3.83    1.09
   5   6  -7    4.38    1.15
   5   6  -7    6.67    1.29
   5  -6  -6   58.52    3.65
   5  -6  -5    0.77    0.56
  -5   6   4  269.42   15.38
   5  -6  -4  263.06   11.92
  -5   6   3   20.62    3.53
   5  -6  -3   29.62    2.32
   5  -6  -3   29.49    4.49
  -5   6   2  148.13   10.75
  -5  -6   2  154.76    7.95
   5  -6  -2  166.39    7.86
   5  -6  -2  173.60   11.72
  -5   6   1   13.63    2.87
  -5  -6   1   17.78    1.90
   5  -6  -1   17.50    1.77
  -5   6   0  331.28   18.14
  -5  -6   0  326.70   14.86
   5  -6   0  336.07   14.61
  -5   6  -1   33.93    4.58
  -5  -6  -1   41.03    3.10
   5  -6   1   42.16    2.90
  -5  -6  -2   97.88    5.52
   5  -6   2   93.38    5.15
  -5  -6  -3   15.37    1.84
  -5  -6  -3   16.21    3.46
  -5  -6  -3   13.92    3.18
  -5  -6  -4   73.89    4.64
  -5  -6  -5   27.47    2.54
  -5   6  -6   74.70    4.36
  -5  -6  -6   69.81    4.47
  -5   6  -6   65.57    4.74
  -5   6  -7   41.12    3.01
  -5   6  -7   34.98    3.32
  -5   6  -8    7.11    1.26
  -5   6  -8    4.79    1.09
  -5   6  -8    6.93    1.43
  -5   6  -8    3.95    1.35
  -5   6  -9    2.65    0.96
  -5   6  -9    3.45    0.99
  -5   6  -9    2.15    0.90
  -5   6  -9    4.96    1.32
  -5   6 -10    0.10    0.57
  -5   6 -10   -0.30    0.87
  -5   6 -11   36.15    2.67
  -5   6 -11   32.01    3.00
  -5   6 -12    1.67    0.85
  -5   6 -13    1.87    0.84
   5   7 -12   78.71    4.22
   5   7 -11    0.51    0.46
   5   7 -10    0.52    0.61
   5   7 -10    0.96    0.63
   5   7  -9    2.30    0.81
   5   7  -9    1.87    0.79
   5   7  -9    0.78    0.69
   5   7  -8   11.24    1.60
   5   7  -8   12.29    1.55
   5   7  -8    8.43    1.46
   5   7  -7   60.32    3.82
   5   7  -7   52.04    3.83
   5  -7  -6   75.22    4.44
   5   7  -6   83.04    4.78
   5   7  -5   23.09    2.20
   5  -7  -5   21.49    2.02
   5  -7  -4   45.63    3.14
   5  -7  -3   96.49    5.30
  -5  -7   2    9.66    1.44
   5  -7  -2   10.87    1.42
  -5  -7   1   21.09    2.12
   5  -7  -1   17.54    1.85
  -5  -7   0   82.20    4.99
   5  -7   0   82.79    4.76
  -5  -7  -1   21.64    2.28
   5  -7   1   25.21    2.18
  -5  -7  -2   51.38    3.74
   5  -7   2   55.88    3.53
  -5  -7  -3   39.08    3.13
  -5  -7  -4   22.65    2.30
  -5  -7  -5   14.93    1.87
  -5   7  -5   14.06    1.94
  -5   7  -6  112.26    6.45
  -5   7  -7   24.74    2.47
  -5   7  -7   22.39    2.09
  -5   7  -8   84.89    5.15
  -5   7  -8   93.51    4.84
  -5   7  -8   84.70    4.70
  -5   7  -8   73.10    4.94
  -5   7  -9   10.08    1.48
  -5   7  -9   10.25    1.30
  -5   7  -9   11.08    1.39
  -5   7  -9   11.54    1.63
  -5   7 -10    3.42    0.81
  -5   7 -10    2.65    0.97
  -5   7 -12    6.79    1.03
   5   8 -10    0.06    0.38
   5   8  -9   54.67    3.46
   5   8  -9   58.11    3.51
   5   8  -8    0.18    0.49
   5   8  -8   -0.08    0.45
   5   8  -8   -0.27    0.59
   5   8  -7    9.89    1.24
   5   8  -7    9.12    1.32
   5   8  -7    8.47    1.28
   5   8  -6   15.83    1.78
   5  -8  -5    8.63    1.18
   5  -8  -4    1.80    0.64
   5  -8  -3   46.07    3.08
   5  -8  -2   22.04    2.00
  -5  -8   1  111.02    5.95
   5  -8  -1  107.68    5.73
  -5  -8   0   11.38    1.57
   5  -8   0   17.24    1.70
  -5  -8  -1   22.39    2.20
   5  -8   1   21.83    1.97
   5  -8   2    8.97    1.23
  -5   8  -3   29.52    2.57
  -5   8  -4    2.67    0.86
  -5   8  -5   56.53    3.80
  -5   8  -6    6.51    1.15
  -5   8  -6    4.29    0.90
  -5  -8  -6    5.84    1.08
  -5   8  -7   21.47    1.99
  -5  -8  -7   16.57    1.74
  -5   8  -7   20.85    1.75
  -5   8  -8   15.49    1.43
  -5   8  -8   17.01    1.68
  -5   8  -9   -0.23    0.41
   5   9  -6   27.89    1.97
   5   9  -6   24.25    1.88
   5   9  -5    0.29    0.46
   5   9  -5    0.42    0.43
   5  -9  -5    0.48    0.38
   5   9  -4    2.50    0.67
   5   9  -4    3.40    0.72
   5  -9  -4    2.65    0.62
   5   9  -3   16.03    1.52
   5  -9  -3   18.37    1.55
   5  -9  -2   12.88    1.34
   5  -9  -1   46.09    2.84
   5  -9   0    7.46    1.02
   5  -9   1    5.73    0.88
  -5  -9  -2   11.85    1.39
  -5  -9  -3    1.17    0.55
  -5  -9  -4    7.59    1.04
  -5   9  -4    5.82    0.87
  -5   9  -4    7.03    0.96
  -5  -9  -5   50.34    2.94
  -5   9  -5   45.76    2.69
  -5   9  -5   47.22    2.88
  -5   9  -6    2.14    0.53
   6   0 -18    1.31    0.58
   6   0 -17   -0.11    0.58
   6   0 -16   72.19    4.67
   6   0 -15   -0.15    0.87
   6   0 -14   66.50    4.74
   6   0 -13    0.34    0.74
   6   0 -12    0.67    0.90
   6   0 -11    0.82    0.69
   6   0 -11   -0.29    0.72
   6   0 -10  184.12    9.18
   6   0 -10  171.05    9.34
   6   0  -9    0.15    0.64
   6   0  -9   -0.46    1.44
   6   0  -9    0.13    0.55
   6   0  -8    0.98    0.68
   6   0  -8    0.42    1.31
   6   0  -8    1.09    0.65
   6   0  -7   -0.52    0.66
   6   0  -7    0.38    1.10
   6   0  -7   -0.11    0.54
   6   0  -6   33.99    4.20
   6   0  -6   36.52    4.67
   6   0  -5    0.28    0.73
   6   0  -5    0.31    1.16
   6   0  -4 1371.24   50.73
   6   0  -4 1000.13   49.82
  -6   0   3    0.17    0.63
   6   0  -3    0.95    0.92
   6   0  -2   77.54    5.66
  -6   0   2   66.39    4.93
  -6   0   1    0.35    0.68
  -6   0   0  364.26   17.16
  -6   0  -1    0.18    0.65
  -6   0  -2  287.24   14.24
  -6   0  -2  284.65   13.88
  -6   0  -3    0.20    0.66
  -6   0  -3   -0.19    0.62
  -6   0  -4    5.26    1.55
  -6   0  -4    3.71    1.63
  -6   0  -4    6.44    1.55
  -6   0  -5    0.45    0.74
  -6   0  -5    0.34    0.81
  -6   0  -5   -0.46    0.71
  -6   0  -6   59.18    6.18
  -6   0  -6   52.04    3.55
  -6   0  -6   58.71    5.14
  -6   0  -7   -0.12    0.64
  -6   0  -7    0.28    0.86
  -6   0  -7    0.43    1.01
  -6   0  -8   66.61    7.51
  -6   0  -8   67.48    4.69
  -6   0  -9    0.48    0.79
  -6   0 -10   25.29    2.88
  -6   0 -10   22.84    4.75
  -6   0 -11   -0.18    0.91
  -6   0 -12    5.07    1.47
  -6   0 -13    0.37    1.02
  -6   0 -14    6.72    1.55
  -6   0 -15   -0.45    0.81
  -6   0 -16   56.83    3.98
  -6   0 -16   58.34    3.94
  -6   0 -17    0.55    0.54
  -6   0 -17    0.34    0.54
   6   1 -17    5.90    1.10
   6  -1 -17    6.17    1.10
   6  -1 -17    5.33    1.10
   6   1 -16   57.29    3.85
   6  -1 -16   59.65    3.91
   6   1 -15    1.57    0.93
   6  -1 -15    2.20    0.93
   6  -1 -15    1.56    0.94
   6  -1 -14   -0.78    1.05
   6   1 -14   -0.16    0.98
   6  -1 -14   -0.16    0.80
   6  -1 -13   25.13    2.79
   6   1 -13   24.79    2.74
   6  -1 -13   22.19    2.61
   6  -1 -12    2.76    1.15
   6   1 -12    2.56    1.03
   6   1 -12    1.97    1.04
   6  -1 -12    1.64    0.93
   6  -1 -11   41.33    3.74
   6   1 -11   46.43    3.70
   6   1 -11   40.37    3.62
   6  -1 -11   41.56    3.65
   6  -1 -10  121.53    7.29
   6   1 -10  131.88    7.16
   6   1 -10  118.92    7.09
   6  -1 -10  121.12    7.10
   6  -1  -9  144.04    8.09
   6   1  -9  156.31    8.21
   6   1  -9  144.62   11.48
   6  -1  -9  140.43   11.34
   6   1  -9  148.69    7.98
   6   1  -8    4.75    1.15
   6   1  -8    4.60    2.09
   6  -1  -8    2.52    1.71
   6   1  -8    7.56    1.36
   6  -1  -8    4.58    1.20
   6   1  -7  372.71   17.26
   6   1  -7  383.22   20.87
   6  -1  -7  373.43   20.79
   6  -1  -7  386.47   17.32
   6   1  -7  408.64   17.32
   6   1  -6    9.52    1.46
   6   1  -6    9.41    1.24
   6   1  -6    7.18    2.01
   6   1  -6    7.63    2.29
   6  -1  -6    9.70    2.46
   6  -1  -5   17.26    2.89
   6   1  -5   23.97    3.33
   6  -1  -5   21.17    3.40
   6   1  -5   20.28    3.31
   6  -1  -4  204.25   11.62
   6   1  -4  178.05   11.45
   6  -1  -4  179.99   11.47
  -6   1   3  307.12   14.89
   6  -1  -3  304.76   15.82
  -6   1   2   23.99    2.75
  -6  -1   2   25.00    2.83
   6  -1  -2   26.80    3.27
  -6   1   1  692.85   29.73
  -6  -1   1  689.02   29.76
   6  -1  -1  658.98   30.15
  -6   1   0    9.29    1.75
  -6  -1   0    9.88    1.83
   6  -1   0   12.31    2.09
  -6   1  -1    4.50    1.27
  -6  -1  -1    3.88    1.28
  -6   1  -2    5.03    1.39
  -6  -1  -2    4.89    1.44
  -6  -1  -2    4.49    1.33
  -6   1  -3  149.46    8.77
  -6  -1  -3  146.88    8.68
  -6   1  -4  140.72    7.99
  -6  -1  -4  133.61    7.96
  -6  -1  -4   98.06    8.12
  -6   1  -4   96.93    8.02
  -6  -1  -5  223.41   14.05
  -6   1  -5  208.57   13.78
  -6  -1  -6   70.77    6.91
  -6   1  -6   66.44    6.71
  -6   1  -6   59.45    4.51
  -6   1  -6   69.97    3.76
  -6   1  -6   72.77    4.28
  -6  -1  -6   71.08    4.27
  -6  -1  -6   78.47    6.14
  -6   1  -7    0.12    0.66
  -6  -1  -7   -0.34    0.81
  -6  -1  -7    0.87    1.02
  -6   1  -7    0.13    0.61
  -6  -1  -7   -0.43    0.87
  -6   1  -7   -0.43    1.23
  -6   1  -7    0.93    0.81
  -6   1  -8   20.60    2.27
  -6  -1  -8   13.97    2.14
  -6  -1  -8   17.23    3.03
  -6  -1  -8   18.59    3.93
  -6   1  -8   14.70    3.44
  -6   1  -8   16.49    2.32
  -6   1  -9    2.52    1.01
  -6   1  -9    0.53    1.95
  -6  -1  -9    3.24    1.02
  -6  -1  -9    0.68    0.97
  -6   1  -9    2.50    1.10
  -6  -1  -9    1.78    1.02
  -6  -1  -9    0.53    1.96
  -6   1 -10   50.84    4.27
  -6  -1 -10   58.67    3.91
  -6  -1 -10   51.05    7.22
  -6   1 -10   48.55    7.10
  -6  -1 -10   46.01    5.58
  -6   1 -10   59.08    4.46
  -6  -1 -10   54.00    4.33
  -6  -1 -11   81.51    4.96
  -6   1 -11   69.89    5.23
  -6   1 -11   72.97    5.31
  -6  -1 -11   71.21    5.31
  -6   1 -12    3.07    1.31
  -6   1 -12    3.86    1.39
  -6  -1 -12    4.96    1.44
  -6   1 -13    5.05    1.37
  -6   1 -13    1.99    1.09
  -6  -1 -13    1.78    1.05
  -6   1 -14   -0.32    0.86
  -6   1 -14    0.17    0.84
  -6  -1 -14    0.32    0.85
  -6   1 -15    1.63    0.86
  -6  -1 -15   -0.90    1.13
  -6   1 -15    0.15    1.02
  -6   1 -15    0.89    0.85
  -6   1 -16    6.00    1.12
  -6  -1 -16    6.94    1.29
  -6   1 -16    6.38    1.25
  -6   1 -16    5.50    1.20
  -6  -1 -17   16.84    1.65
  -6   1 -17   16.87    1.66
  -6   1 -17   18.74    1.77
   6  -2 -17    4.08    0.98
   6   2 -16    0.53    0.60
   6  -2 -16    0.13    0.68
   6   2 -15    7.90    1.38
   6  -2 -15    4.87    1.25
   6   2 -14   -1.40    0.94
   6  -2 -14    0.83    1.06
   6  -2 -13  272.81   14.10
   6   2 -13  294.86   13.90
   6  -2 -13  302.55   13.93
   6   2 -12   29.35    2.99
   6  -2 -12   32.92    3.25
   6   2 -12   26.93    2.88
   6   2 -11    3.16    1.12
   6   2 -11    1.94    0.93
   6   2 -11    2.62    1.06
   6   2 -10    8.40    1.59
   6  -2 -10    9.32    1.92
   6   2 -10    9.68    1.68
   6   2 -10    9.25    1.66
   6  -2 -10    8.47    2.41
   6   2  -9   40.23    3.34
   6  -2  -9   28.49    4.33
   6   2  -9   38.77    2.97
   6   2  -9   30.60    3.04
   6   2  -8    7.44    1.27
   6   2  -8   11.46    2.78
   6  -2  -8    9.53    2.35
   6   2  -8    9.91    1.61
   6   2  -8    9.21    1.41
   6   2  -7  443.06   21.61
   6  -2  -7  415.02   20.08
   6   2  -7  429.40   17.86
   6   2  -7  386.11   16.96
   6   2  -6  123.55    6.05
   6  -2  -6  124.71    8.68
   6  -2  -6  124.84    8.14
   6   2  -6  123.32    8.98
   6   2  -6  101.90    5.80
   6  -2  -5  198.73   11.84
   6   2  -5  191.28    8.97
   6   2  -5  196.09   11.96
   6  -2  -4  146.07    9.28
   6   2  -4  142.49    9.21
   6  -2  -4  116.36    8.59
  -6   2   4  128.62    7.99
  -6   2   3    2.00    1.03
   6  -2  -3    1.87    1.17
   6   2  -3    1.79    1.12
  -6   2   2    0.20    0.78
   6  -2  -2   -0.26    0.85
  -6   2   1  204.17   11.07
  -6   2   0   76.50    5.61
  -6   2  -1  132.20    8.10
  -6   2  -2  113.70    7.35
  -6  -2  -3   67.35    6.17
  -6   2  -3   69.94    6.14
  -6  -2  -4   41.60    4.90
  -6   2  -4   37.66    4.61
  -6   2  -4   42.59    3.55
  -6   2  -5   43.06    2.79
  -6   2  -5   44.47    2.73
  -6  -2  -5   42.29    5.15
  -6   2  -5   44.01    3.68
  -6  -2  -5   48.06    4.68
  -6   2  -5   39.71    4.81
  -6   2  -6    2.92    0.75
  -6  -2  -6    2.89    1.48
  -6   2  -6    1.13    1.47
  -6   2  -6    2.33    1.09
  -6   2  -7  143.58    7.89
  -6   2  -7  129.38    6.48
  -6   2  -7  132.79    6.99
  -6  -2  -7  128.41    9.31
  -6   2  -7  133.29   10.40
  -6   2  -8    5.54    0.99
  -6   2  -8    5.00    1.46
  -6  -2  -8    5.42    1.88
  -6   2  -8    6.70    1.37
  -6  -2  -9   28.31    4.16
  -6   2  -9   26.43    2.76
  -6  -2  -9   27.23    2.85
  -6   2 -10    6.03    1.54
  -6  -2 -10    5.27    2.08
  -6   2 -10    7.59    1.57
  -6   2 -11    4.07    1.30
  -6   2 -11    4.19    1.42
  -6   2 -12    0.19    0.95
  -6   2 -12    1.03    1.03
  -6   2 -13   91.86    6.25
  -6   2 -13  102.67    6.29
  -6   2 -14    9.37    1.69
  -6   2 -14    8.54    1.68
  -6   2 -15    1.53    0.86
  -6   2 -15    1.24    0.78
  -6   2 -15    2.25    0.89
  -6   2 -16    8.99    1.37
   6  -3 -17    3.31    0.80
   6  -3 -16   42.65    3.16
   6  -3 -15    8.77    1.57
   6  -3 -14   33.21    3.15
   6  -3 -14   36.92    3.14
   6  -3 -13   76.19    5.27
   6  -3 -12    4.86    1.43
   6   3 -12    5.00    1.32
   6  -3 -11    6.61    1.66
   6   3 -11    6.02    1.36
   6   3 -11    6.85    1.35
   6  -3 -10  268.44   13.36
   6  -3 -10  248.81   15.80
   6   3 -10  264.77   12.90
   6   3 -10  273.98   12.57
   6   3 -10  260.22   12.42
   6   3  -9   29.38    2.60
   6   3  -9   30.55    2.95
   6   3  -9   29.08    2.63
   6  -3  -9   23.69    3.89
   6   3  -8    1.28    0.73
   6  -3  -8    1.33    1.29
   6   3  -8    1.17    0.82
   6   3  -8    0.11    0.70
   6   3  -7    6.52    1.19
   6   3  -7   10.45    1.63
   6  -3  -6   62.65    6.17
   6   3  -6   52.30    3.50
   6  -3  -5    0.34    0.88
   6  -3  -5    0.30    0.40
   6   3  -5    0.66    0.57
   6   3  -4  231.79   10.14
  -6   3   4  223.23   12.07
   6  -3  -4  242.37   13.61
   6  -3  -4  206.74    9.73
  -6   3   3  371.29   17.59
   6  -3  -3  386.99   19.06
   6  -3  -3  339.79   14.94
   6   3  -3  356.39   15.22
   6  -3  -2   15.70    2.86
   6  -3  -2   14.35    1.35
  -6   3   2   13.94    2.37
  -6   3   1   27.80    3.33
   6  -3  -1   25.76    3.62
  -6   3   0    3.52    1.27
   6  -3   0    4.44    1.53
   6  -3   1  138.44    9.06
  -6   3  -1  130.85    8.46
  -6  -3  -2   23.31    1.92
  -6   3  -2   24.07    3.20
  -6  -3  -2   25.38    3.34
  -6   3  -3    1.95    1.07
  -6  -3  -3    1.36    1.15
  -6   3  -4  277.79   13.52
  -6   3  -4  279.00   12.15
  -6   3  -5    8.50    1.78
  -6   3  -5   12.84    1.42
  -6   3  -5   11.53    1.34
  -6   3  -6  114.16    5.84
  -6   3  -6  106.33    5.67
  -6  -3  -6  107.54    8.94
  -6   3  -6  124.72    7.17
  -6   3  -7   72.62    4.18
  -6   3  -7   67.76    4.25
  -6   3  -8   91.86    5.26
  -6   3  -8   88.53    5.05
  -6  -3  -8   86.72    7.87
  -6   3  -9    6.01    1.67
  -6   3  -9    5.82    1.10
  -6  -3  -9    5.45    2.05
  -6   3 -10   58.75    4.78
  -6   3 -10   63.56    3.86
  -6   3 -10   56.53    4.74
  -6   3 -11   14.02    2.30
  -6   3 -12    1.88    1.23
  -6   3 -12    3.78    1.18
  -6   3 -13   42.95    3.89
  -6   3 -13   51.00    3.80
  -6   3 -14    2.31    1.12
  -6   3 -14    4.07    1.13
  -6   3 -15    9.49    1.56
  -6   3 -15   11.62    1.53
  -6   3 -16    9.82    1.32
  -6   3 -16   12.63    1.35
   6  -4 -16   35.96    2.67
   6  -4 -16   41.48    2.68
   6  -4 -15    1.31    0.76
   6  -4 -15    0.40    0.60
   6  -4 -14    4.84    1.16
   6  -4 -14    5.98    1.22
   6  -4 -13    8.51    1.59
   6  -4 -13    9.82    1.64
   6  -4 -12    3.91    1.25
   6  -4 -11    6.03    1.49
   6   4 -11    4.87    1.21
   6   4 -11    6.32    1.32
   6   4 -10  116.13    6.53
   6  -4 -10  111.77    7.06
   6   4 -10  118.37    6.44
   6   4  -9    7.63    1.38
   6  -4  -9    7.27    1.64
   6   4  -8    2.50    0.88
   6   4  -7   35.66    2.89
   6  -4  -7   34.22    4.92
   6   4  -6  112.50    6.16
   6  -4  -6  112.72    5.84
   6   4  -5    0.63    0.57
   6  -4  -5   -0.38    1.01
   6  -4  -5    0.17    0.46
  -6   4   4   80.16    6.43
   6  -4  -4   74.59    7.13
   6  -4  -4   74.87    4.18
  -6   4   3   75.86    6.29
   6  -4  -3   73.87    7.01
   6  -4  -3   76.38    4.17
  -6   4   2  100.09    7.42
  -6  -4   2   91.68    5.10
   6  -4  -2  108.89    8.33
   6  -4  -2   99.16    5.04
  -6   4   1   49.58    4.83
  -6  -4   1   36.80    2.72
   6  -4  -1   45.43    5.09
   6  -4  -1   40.28    2.65
  -6   4   0   19.23    3.05
  -6  -4   0   14.17    1.54
   6  -4   0   15.00    2.86
   6  -4   0   12.89    1.39
  -6   4  -1    1.37    1.07
  -6  -4  -1    1.91    0.63
   6  -4   1    1.58    0.57
  -6  -4  -2   67.94    4.06
  -6   4  -2   73.26    6.14
  -6  -4  -3   79.52    4.34
  -6  -4  -3   75.77    6.68
  -6  -4  -4  307.02   16.48
  -6  -4  -4  273.53   15.25
  -6   4  -5    1.21    0.63
  -6  -4  -5    4.16    1.82
  -6  -4  -5    2.58    1.50
  -6   4  -5    1.42    1.12
  -6   4  -6   46.09    3.10
  -6   4  -6   40.40    2.92
  -6  -4  -6   39.70    5.52
  -6   4  -6   39.09    3.71
  -6   4  -7   35.31    3.52
  -6   4  -7   36.05    2.81
  -6   4  -7   32.23    2.60
  -6  -4  -7   38.79    5.50
  -6   4  -8   56.30    3.79
  -6   4  -8   56.05    3.65
  -6   4  -8   53.88    4.47
  -6   4  -9   21.52    2.19
  -6   4  -9   21.01    2.01
  -6   4  -9   18.70    2.58
  -6   4  -9   13.59    2.26
  -6   4 -10   67.49    4.03
  -6   4 -10   62.16    4.84
  -6   4 -10   58.84    4.86
  -6   4 -11    6.56    1.64
  -6   4 -11    6.09    1.53
  -6   4 -12   48.37    4.08
  -6   4 -12   54.78    4.25
  -6   4 -13   11.09    1.75
  -6   4 -13    8.90    1.68
  -6   4 -14   11.73    1.70
  -6   4 -15    6.34    1.11
   6  -5 -15    0.31    0.49
   6  -5 -14    9.26    1.29
   6  -5 -13   78.78    4.79
   6  -5 -12    6.15    1.31
   6   5 -11   11.79    1.66
   6   5 -11   12.86    1.77
   6   5 -10    6.17    1.25
   6   5 -10    6.45    1.31
   6   5  -9    6.81    1.33
   6   5  -8    1.56    0.85
   6   5  -7  108.48    6.14
   6  -5  -6   10.56    1.36
   6   5  -6   11.05    1.62
   6  -5  -5   86.20    8.07
   6  -5  -5   75.01    4.36
   6  -5  -4    7.98    2.53
   6  -5  -4    7.08    1.13
  -6   5   4    8.87    2.22
  -6   5   3   17.03    3.08
  -6  -5   3   14.78    1.68
   6  -5  -3   15.94    3.31
   6  -5  -3   16.70    1.68
  -6   5   2   40.20    4.94
   6  -5  -2   51.61    5.90
  -6  -5   2   44.64    3.16
   6  -5  -2   46.90    3.07
  -6   5   1    0.65    1.01
  -6  -5   1    0.94    0.63
   6  -5  -1    0.38    1.10
   6  -5  -1    0.27    0.48
  -6  -5   0    3.20    0.86
   6  -5   0    2.80    0.80
  -6   5  -1  154.63   10.44
  -6  -5  -1  150.44    7.71
  -6  -5  -1  142.62   10.88
   6  -5   1  160.34    7.54
  -6   5  -2   23.77    3.71
  -6  -5  -2   28.90    2.45
  -6  -5  -2   28.21    4.44
  -6   5  -2   26.49    3.86
  -6  -5  -3   81.63    4.80
  -6  -5  -3   76.13    7.74
  -6  -5  -3   73.83    7.20
  -6  -5  -4   18.45    2.00
  -6  -5  -4   17.69    3.76
  -6  -5  -4   25.72    4.14
  -6  -5  -5   39.18    5.66
  -6  -5  -5   39.80    5.35
  -6   5  -6   37.90    2.88
  -6   5  -6   36.17    2.81
  -6   5  -7  153.42    7.86
  -6   5  -7  171.01    8.12
  -6   5  -7  149.67    8.75
  -6   5  -8    1.79    1.15
  -6   5  -8    1.84    0.80
  -6   5  -8    0.21    0.64
  -6   5  -9   28.15    2.52
  -6   5  -9   26.17    2.33
  -6   5  -9   27.12    3.07
  -6   5 -10   10.96    1.41
  -6   5 -10    8.26    1.78
  -6   5 -11    9.86    1.81
  -6   5 -12    1.41    0.95
  -6   5 -13   34.82    2.92
  -6   5 -14    2.10    0.70
   6  -6 -13   40.26    2.74
   6   6 -12    4.84    0.95
   6  -6 -12    3.77    0.93
   6   6 -11    3.77    0.97
   6   6 -11    2.51    0.85
   6  -6 -11    3.15    0.95
   6   6 -10   43.38    3.31
   6   6 -10   49.67    3.46
   6  -6 -10   49.46    3.50
   6   6  -9    0.73    0.67
   6   6  -9    1.10    0.76
   6   6  -8   24.07    2.39
   6   6  -8   20.90    2.25
   6   6  -7  101.06    5.84
   6   6  -6    1.65    0.88
   6  -6  -6    0.99    0.60
   6  -6  -5    0.20    0.48
   6  -6  -4    0.10    0.49
  -6  -6   3    0.46    0.58
   6  -6  -3   -0.30    0.52
  -6  -6   2    7.62    1.30
   6  -6  -2    7.74    1.23
  -6  -6   1   19.81    2.03
   6  -6  -1   15.64    1.76
  -6  -6   0   20.63    2.14
   6  -6   0   19.29    1.94
  -6  -6  -1   88.25    5.20
   6  -6   1   83.23    4.82
  -6  -6  -2    1.78    0.82
  -6  -6  -3    0.13    0.60
  -6  -6  -4   29.89    2.69
  -6  -6  -5   30.54    2.71
  -6   6  -5   27.83    2.89
  -6   6  -6   70.00    4.19
  -6   6  -6   61.90    4.70
  -6   6  -7   46.30    3.20
  -6   6  -7   44.43    3.11
  -6   6  -8    2.19    0.96
  -6   6  -8    3.49    1.25
  -6   6  -8    3.68    0.97
  -6   6  -8    3.30    0.92
  -6   6  -9    2.12    0.80
  -6   6  -9    2.40    0.77
  -6   6  -9    2.27    1.11
  -6   6 -10   37.09    2.51
  -6   6 -10   27.38    2.82
  -6   6 -11    0.50    0.74
  -6   6 -12   55.56    3.67
  -6   6 -13    0.08    0.53
   6   7 -11   42.73    2.78
   6   7 -10   76.87    4.29
   6   7 -10   72.56    4.23
   6   7  -9    1.40    0.68
   6   7  -9    1.36    0.64
   6   7  -8    2.49    0.80
   6   7  -8    1.19    0.69
   6   7  -7    1.08    0.70
   6   7  -7   -0.11    0.57
   6   7  -6   39.97    3.12
   6   7  -6   46.46    3.19
   6  -7  -6   38.48    2.82
   6   7  -5   16.07    1.90
   6   7  -5   19.12    1.99
   6  -7  -5   15.72    1.71
   6  -7  -4   13.69    1.58
   6  -7  -3   23.34    2.13
  -6  -7   2    8.54    1.36
   6  -7  -2    7.31    1.21
  -6  -7   1   46.66    3.43
   6  -7  -1   46.09    3.19
  -6  -7   0   24.86    2.40
   6  -7   0   23.61    2.16
  -6  -7  -1   11.59    1.67
   6  -7   1   13.97    1.61
  -6  -7  -2    3.21    0.97
  -6  -7  -3   18.21    2.08
  -6  -7  -4   45.93    3.42
  -6  -7  -5   19.02    2.06
  -6   7  -6   36.22    3.11
  -6   7  -6   39.44    2.80
  -6   7  -7   10.02    1.56
  -6   7  -7   10.51    1.35
  -6   7  -8   16.77    1.62
  -6   7  -8   13.83    1.75
  -6   7  -8   15.23    1.86
  -6   7  -9   22.01    2.05
  -6   7  -9   21.49    1.76
  -6   7  -9   18.93    2.03
  -6   7 -10   31.22    2.48
   6   8  -9    6.61    0.87
   6   8  -9    4.85    0.79
   6   8  -9    4.81    0.81
   6   8  -8   16.21    1.48
   6   8  -8   14.97    1.51
   6   8  -8   14.03    1.45
   6   8  -7   43.24    2.71
   6   8  -7   38.24    2.74
   6   8  -7   39.59    2.74
   6   8  -6    9.72    1.30
   6   8  -5    2.75    0.80
   6  -8  -5    3.02    0.74
   6  -8  -4   35.67    2.46
   6   8  -4   28.40    2.40
   6   8  -3    4.60    0.98
   6  -8  -3    3.75    0.85
   6  -8  -2    0.36    0.51
  -6  -8   1   12.68    1.56
   6  -8  -1   11.00    1.36
  -6  -8   0    4.70    1.00
   6  -8   0    3.49    0.83
  -6  -8  -1   12.99    1.60
   6  -8   1   12.43    1.44
  -6   8  -2   37.74    2.99
  -6  -8  -2   47.12    3.20
  -6   8  -3   49.18    3.42
  -6   8  -4    2.83    0.88
  -6   8  -4    2.77    0.74
  -6   8  -5    3.14    0.85
  -6   8  -5    3.40    0.76
  -6   8  -6   -0.20    0.47
  -6   8  -6   -0.14    0.41
  -6  -8  -6    0.18    0.45
  -6   8  -7   10.68    1.33
  -6   8  -7   10.98    1.17
  -6   8  -8   15.66    1.28
  -6   8  -8   12.16    1.35
   6   9  -5    0.41    0.41
   6   9  -4    5.49    0.81
   6   9  -4    5.26    0.85
   6   9  -3   33.11    2.20
   6   9  -3   33.57    2.26
   6  -9  -2    0.56    0.43
   6  -9  -1   80.57    4.15
   6  -9   0    8.81    1.02
   6  -9   1    0.24    0.34
  -6  -9  -2    0.07    0.39
  -6   9  -2   -0.05    0.42
  -6  -9  -3   29.15    2.03
  -6   9  -3   22.86    1.68
  -6  -9  -4   14.40    1.29
  -6   9  -4   10.87    1.06
   7   0 -17    0.56    0.52
   7   0 -16    2.28    0.87
   7   0 -15    2.02    1.03
   7   0 -14   11.91    1.95
   7   0 -13   -1.06    1.06
   7   0 -12  186.44    9.92
   7   0 -12  197.72   10.43
   7   0 -11    6.06    1.57
   7   0 -11    6.79    1.68
   7   0 -10  116.80    6.74
   7   0 -10  107.78    6.89
   7   0  -9   19.74    5.14
   7   0  -9   25.25    2.80
   7   0  -8   24.20    4.73
   7   0  -8   27.58    2.87
   7   0  -8   26.29    2.64
   7   0  -7    2.52    1.07
   7   0  -7    3.72    2.18
   7   0  -7    3.57    1.12
   7   0  -6  139.77   11.36
   7   0  -6  144.20    8.47
   7   0  -5   13.14    2.89
   7   0  -5   14.45    3.40
   7   0  -5   16.65    1.38
   7   0  -4   34.52    2.87
   7   0  -4   38.26    4.47
   7   0  -4   35.49    4.54
   7   0  -4   39.24    2.35
  -7   0   3   11.62    2.13
   7   0  -3   12.14    2.87
  -7   0   2  935.52   40.54
   7   0  -2  961.82   41.59
  -7   0   1    1.25    0.98
   7   0  -1    0.49    1.00
  -7   0   0   22.68    2.87
  -7   0  -1   70.51    5.53
  -7   0  -2  216.74   11.85
  -7   0  -3    3.52    1.43
  -7   0  -3    1.70    1.14
  -7   0  -4  220.60   11.57
  -7   0  -4  177.07    9.06
  -7   0  -4  223.65   11.42
  -7   0  -4  174.22   12.18
  -7   0  -5   10.18    2.36
  -7   0  -5    7.45    1.65
  -7   0  -5    4.13    2.12
  -7   0  -5    5.37    1.89
  -7   0  -6   40.88    5.65
  -7   0  -6   39.34    3.13
  -7   0  -7    0.68    0.85
  -7   0  -7    0.51    1.47
  -7   0  -8  378.25   21.51
  -7   0  -8  354.81   15.31
  -7   0  -9    5.87    1.74
  -7   0  -9    3.64    2.26
  -7   0 -10  121.78    7.51
  -7   0 -11    6.81    1.94
  -7   0 -12    3.46    1.41
  -7   0 -13   -0.18    0.95
  -7   0 -14   59.31    4.46
  -7   0 -15   -0.40    0.73
  -7   0 -16   47.94    3.27
  -7   0 -16   44.99    3.16
   7   1 -17   44.04    2.90
   7  -1 -17   39.53    2.81
   7   1 -16    1.14    0.72
   7  -1 -16    2.15    0.80
   7  -1 -15   80.57    5.13
   7   1 -15   77.75    5.11
   7  -1 -15   87.55    5.31
   7  -1 -14    2.19    1.07
   7   1 -14    4.39    1.29
   7  -1 -14    2.34    1.12
   7  -1 -13  119.41    7.41
   7   1 -13  133.03    7.62
   7  -1 -13  132.00    7.60
   7  -1 -12   20.24    2.73
   7   1 -12   20.77    2.77
   7   1 -12   25.10    2.85
   7  -1 -12   18.65    2.62
   7   1 -11    9.86    1.94
   7  -1 -11    8.06    1.71
   7  -1 -11   10.05    1.94
   7   1 -11    7.37    1.68
   7   1 -10   10.05    1.85
   7  -1 -10   12.31    2.01
   7  -1 -10   13.58    2.18
   7   1 -10    7.77    1.72
   7   1  -9   97.87   10.01
   7  -1  -9  101.51   10.22
   7   1  -9  113.62    6.75
   7  -1  -9  107.91    6.86
   7   1  -9  117.73    6.97
   7   1  -8   26.89    2.98
   7   1  -8   25.49    5.17
   7  -1  -8   20.94    4.78
   7   1  -8   23.77    2.73
   7  -1  -8   26.88    2.94
   7  -1  -7    3.09    1.05
   7   1  -7    2.67    1.03
   7   1  -7    5.22    1.96
   7   1  -7    3.68    2.02
   7  -1  -7    8.72    2.69
   7  -1  -6  113.32    6.77
   7   1  -6  143.50    9.74
   7   1  -6  116.50    9.79
   7  -1  -6  107.76    9.64
   7  -1  -6  121.46    5.79
   7   1  -6  118.74    6.86
   7  -1  -5   67.83    6.24
   7  -1  -5   60.83    4.31
   7   1  -5   78.70    6.65
   7   1  -5   66.74    6.72
   7  -1  -5   63.68    6.61
   7  -1  -5   68.88    3.58
   7   1  -5   56.96    4.19
   7  -1  -4    3.63    1.21
   7   1  -4    1.65    0.91
   7  -1  -4    1.58    1.44
   7   1  -4    2.36    1.47
   7   1  -4    4.39    1.94
   7  -1  -4    4.05    2.06
   7  -1  -4    2.57    0.66
  -7   1   3  119.01    7.83
   7  -1  -3  140.15    9.16
  -7   1   2  174.55   10.12
  -7  -1   2  183.87   10.25
   7  -1  -2  182.54   11.03
  -7  -1   1   43.05    4.17
  -7   1   1   48.56    4.34
   7  -1  -1   51.80    4.85
  -7  -1   0   36.58    3.77
   7  -1   0   37.03    4.02
  -7   1   0   37.06    3.78
  -7   1  -1   40.59    4.02
  -7  -1  -1   41.63    4.14
  -7   1  -2   42.43    4.26
  -7   1  -3   40.07    4.20
  -7  -1  -3   45.43    3.03
  -7  -1  -3   45.23    4.22
  -7   1  -4   79.67    5.95
  -7   1  -4   69.57    3.66
  -7   1  -4   66.96    4.12
  -7  -1  -4   64.58    4.06
  -7  -1  -4   78.21    5.93
  -7  -1  -4   58.00    6.32
  -7   1  -4   62.18    6.45
  -7   1  -4   66.32    4.67
  -7   1  -5  285.95   14.07
  -7   1  -5  329.50   12.82
  -7   1  -5  268.74   13.25
  -7  -1  -5  273.73   13.27
  -7  -1  -5  356.16   16.31
  -7  -1  -5  263.50   16.95
  -7   1  -5  267.29   17.04
  -7   1  -6    0.62    0.69
  -7  -1  -6    0.37    0.66
  -7  -1  -6   -0.46    0.93
  -7  -1  -6    0.86    0.95
  -7   1  -6    0.45    1.60
  -7   1  -6    1.84    1.06
  -7   1  -7  106.22    9.93
  -7  -1  -7  103.32    9.81
  -7   1  -7  107.72    6.67
  -7   1  -7  103.01    6.12
  -7  -1  -7  111.42    6.22
  -7  -1  -7  126.40    8.64
  -7   1  -7   96.83    6.15
  -7  -1  -8   42.75    4.89
  -7   1  -8   37.11    3.46
  -7  -1  -8   24.04    3.11
  -7  -1  -8   37.13    6.05
  -7   1  -8   36.89    6.12
  -7   1  -8   31.83    3.61
  -7  -1  -9   32.31    4.32
  -7   1  -9   27.17    2.90
  -7  -1  -9   17.59    2.61
  -7  -1  -9   24.63    5.16
  -7   1  -9   21.49    5.03
  -7   1 -10   27.88    3.08
  -7   1 -10   28.39    3.07
  -7  -1 -10   27.98    3.16
  -7   1 -11  136.12    7.79
  -7   1 -11  119.70    7.55
  -7  -1 -11  122.38    7.70
  -7   1 -12   12.54    2.17
  -7   1 -12   13.88    2.31
  -7  -1 -12   11.54    2.11
  -7   1 -13   87.94    5.46
  -7   1 -13   75.73    5.37
  -7  -1 -13   70.06    5.25
  -7   1 -14   22.29    2.38
  -7   1 -14   17.71    2.34
  -7  -1 -14   19.41    2.41
  -7  -1 -15    1.97    0.89
  -7   1 -15    3.24    1.12
  -7   1 -15    4.36    1.13
  -7  -1 -15    2.92    0.95
  -7  -1 -16    8.55    1.25
  -7   1 -16    7.97    1.22
  -7   1 -16    8.12    1.26
   7  -2 -16   12.91    1.61
   7  -2 -15   88.31    5.51
   7   2 -15   93.20    5.37
   7  -2 -14   20.07    2.44
   7   2 -14   27.35    2.63
   7   2 -13   10.33    1.74
   7  -2 -13   12.75    1.89
   7  -2 -13   10.93    1.94
   7  -2 -12   19.00    2.65
   7   2 -12   17.31    2.52
   7   2 -12   21.13    2.55
   7  -2 -12   20.17    2.51
   7  -2 -11   56.67    4.73
   7   2 -11   61.32    4.68
   7   2 -11   62.43    4.62
   7  -2 -10   94.52    6.30
   7   2 -10   81.61    5.81
   7   2 -10   96.31    6.00
   7   2  -9   37.39    3.64
   7   2  -9   41.15    3.61
   7   2  -8   10.08    1.97
   7   2  -8   11.40    1.97
   7   2  -7   19.15    3.76
   7   2  -7   21.58    2.09
   7   2  -7   16.18    2.14
   7  -2  -6    0.73    1.22
   7   2  -6    3.12    0.94
   7   2  -6    1.38    1.41
   7   2  -6    2.07    1.88
   7  -2  -6    2.53    0.71
   7   2  -5  189.79    8.48
   7  -2  -5  181.01   11.73
   7   2  -5  197.69   11.69
   7  -2  -5  166.17    7.93
  -7   2   4   20.52    2.93
   7   2  -4   26.61    2.10
   7  -2  -4   19.17    3.41
   7  -2  -4   22.20    1.75
   7   2  -4   18.87    3.51
  -7   2   3   52.42    4.77
   7  -2  -3   57.34    5.73
   7   2  -3   48.26    5.22
  -7   2   2   17.90    2.82
   7  -2  -2    7.81    2.39
  -7   2   1    0.24    0.84
  -7   2   0    0.96    0.84
  -7   2  -1  262.17   13.97
  -7   2  -2   24.16    3.24
  -7   2  -3   50.89    4.78
  -7   2  -3   44.80    2.75
  -7  -2  -3   44.02    4.50
  -7   2  -3   45.62    5.08
  -7   2  -4   48.10    4.95
  -7   2  -4   54.18    3.24
  -7  -2  -4   51.26    5.22
  -7   2  -4   40.45    5.37
  -7   2  -5   40.35    2.63
  -7   2  -5   40.60    3.74
  -7   2  -5   34.57    4.89
  -7  -2  -5   40.04    4.54
  -7   2  -6   27.94    3.08
  -7   2  -6   23.21    1.94
  -7   2  -6   19.21    2.12
  -7  -2  -6   24.33    3.58
  -7   2  -6   17.32    3.63
  -7   2  -7   80.00    5.89
  -7   2  -7   98.44    4.87
  -7   2  -7   76.54    5.14
  -7  -2  -7   90.08    7.56
  -7   2  -8   92.05    5.87
  -7   2  -8   91.62    6.56
  -7  -2  -9    8.05    2.44
  -7   2  -9    5.83    1.59
  -7  -2  -9    7.19    1.81
  -7   2 -10   36.87    3.82
  -7  -2 -10   40.98    3.90
  -7   2 -11  107.53    6.98
  -7   2 -11  122.19    6.98
  -7  -2 -11   97.80    6.67
  -7   2 -12    1.47    1.06
  -7   2 -12    2.18    1.15
  -7   2 -13   51.62    4.14
  -7   2 -13   46.11    3.82
  -7   2 -14   25.72    2.64
  -7   2 -14   26.16    2.64
  -7   2 -15    2.11    0.78
  -7   2 -15    2.65    0.89
  -7   2 -16   27.86    2.15
  -7   2 -16   31.88    2.31
   7  -3 -16   34.39    2.62
   7  -3 -15    1.10    0.83
   7  -3 -14   30.09    2.93
   7  -3 -14   32.94    2.87
   7  -3 -13   20.01    2.48
   7  -3 -12    3.54    1.35
   7   3 -12    2.93    1.09
   7  -3 -11   21.32    2.89
   7   3 -11   23.16    2.72
   7  -3 -10   -0.20    0.90
   7   3 -10    0.52    0.73
   7   3  -9   22.72    2.31
   7   3  -9   15.94    2.52
   7   3  -8  263.98   11.23
   7   3  -8  196.91   11.36
   7   3  -7   89.71    4.92
   7   3  -7   68.36    5.09
   7  -3  -6   69.15    7.02
   7   3  -6   61.74    3.96
   7   3  -5  122.14    6.36
   7  -3  -5  122.29    9.91
  -7   3   4   22.47    3.33
   7  -3  -4   29.02    4.42
   7   3  -4   25.20    2.21
  -7   3   3   15.56    2.66
   7  -3  -3   12.08    1.35
   7  -3  -2  147.79   10.44
   7  -3  -2  144.63    7.02
  -7   3   2  158.78    9.82
  -7   3   1   14.78    2.66
   7  -3  -1   12.72    2.93
   7  -3  -1    8.07    1.18
   7  -3   0  100.79    8.02
   7  -3   0   94.14    4.92
  -7   3   0   99.95    7.38
  -7   3  -1   74.97    6.25
   7  -3   1   67.58    6.55
  -7   3  -2   21.70    3.22
  -7   3  -3  132.82    8.91
  -7   3  -3  128.78    6.32
  -7   3  -4  251.54   11.71
  -7   3  -4  303.74   13.68
  -7   3  -5   19.69    2.60
  -7   3  -5   11.35    1.44
  -7  -3  -5   16.14    3.10
  -7   3  -6    9.18    1.32
  -7  -3  -6    7.26    2.45
  -7   3  -6   12.60    2.29
  -7   3  -7   28.34    2.22
  -7  -3  -7   17.94    3.79
  -7   3  -7   20.94    3.11
  -7   3  -8   98.82    5.27
  -7  -3  -8   98.32    8.46
  -7   3  -8   90.36    6.65
  -7   3  -9    0.74    1.02
  -7   3  -9    0.97    0.66
  -7   3 -10   43.65    4.13
  -7   3 -10   41.90    3.95
  -7   3 -11    0.38    0.98
  -7   3 -12   13.96    2.21
  -7   3 -13    5.84    1.47
  -7   3 -13    7.85    1.41
  -7   3 -14   45.46    3.59
  -7   3 -14   51.41    3.45
  -7   3 -15    6.03    1.09
  -7   3 -15    8.01    1.13
   7  -4 -15   15.45    1.69
   7  -4 -15   17.17    1.69
   7  -4 -14    3.03    0.93
   7  -4 -14    2.07    0.86
   7  -4 -13   25.92    2.66
   7  -4 -12   13.71    2.09
   7  -4 -11   23.46    2.70
   7   4 -11   17.13    2.21
   7  -4 -10    0.93    0.90
   7   4 -10    1.09    0.92
   7   4  -9    0.75    0.71
   7  -4  -9    1.31    1.08
   7   4  -9    0.32    0.75
   7   4  -8  177.45    8.36
   7   4  -8  140.26    8.45
   7   4  -7    6.99    1.32
   7  -4  -7    4.58    2.09
   7   4  -7    6.13    1.44
   7   4  -6   75.50    4.62
   7  -4  -6   72.71    7.72
   7  -4  -5  108.54    9.50
   7  -4  -5  104.69    5.57
   7   4  -5  105.88    5.82
   7  -4  -4   26.11    2.22
   7   4  -4   27.74    2.41
  -7   4   4   28.60    3.99
   7   4  -3   33.98    2.71
   7  -4  -3   43.04    5.58
   7  -4  -3   39.14    2.69
  -7   4   3   35.26    4.48
   7  -4  -2  350.83   19.03
   7  -4  -2  320.16   14.19
  -7   4   2  318.87   17.56
  -7   4   1    6.49    2.06
  -7  -4   1    5.39    1.07
   7  -4  -1    4.35    2.13
   7  -4  -1    5.34    1.02
  -7  -4   0   65.23    4.13
   7  -4   0   68.31    6.88
   7  -4   0   76.87    4.14
  -7   4   0   66.08    6.34
  -7  -4  -1  263.73   12.17
  -7   4  -1  280.09   15.46
  -7   4  -2    1.60    1.36
  -7  -4  -2    3.41    0.95
  -7   4  -3   11.99    1.44
  -7  -4  -3   11.37    1.50
  -7   4  -4  109.83    5.72
  -7   4  -4  120.91    7.23
  -7   4  -5   15.18    1.68
  -7  -4  -5    4.15    2.42
  -7   4  -6    3.21    0.94
  -7   4  -6    4.01    1.53
  -7  -4  -6    2.90    1.79
  -7   4  -7   63.14    4.06
  -7   4  -7   78.22    5.67
  -7   4  -8   10.09    1.43
  -7   4  -8    9.05    2.00
  -7   4  -9    8.28    1.28
  -7   4  -9    4.87    1.72
  -7   4  -9    6.64    1.71
  -7   4 -10    2.19    1.25
  -7   4 -10    1.80    1.12
  -7   4 -11   27.61    2.98
  -7   4 -11   26.85    3.00
  -7   4 -12   13.17    1.95
  -7   4 -12   14.88    2.05
  -7   4 -13   11.00    1.68
  -7   4 -14    9.68    1.37
   7  -5 -14    0.75    0.52
   7  -5 -13    0.52    0.63
   7  -5 -12   -0.24    0.62
   7   5 -11   77.60    4.74
   7   5 -10    1.66    0.79
   7   5 -10    1.65    0.77
   7   5  -9   13.87    1.82
   7   5  -8    8.08    1.43
   7   5  -7    1.62    0.84
   7   5  -6    6.67    1.30
   7   5  -5  439.21   19.35
   7  -5  -5  445.65   19.04
  -7  -5   4    1.31    0.71
   7  -5  -4    1.87    1.64
   7   5  -4   -0.12    0.60
   7  -5  -4   -0.10    0.59
   7   5  -3  119.58    6.43
   7  -5  -3  127.69   10.42
  -7  -5   3  115.64    6.36
   7  -5  -3  121.88    6.26
   7  -5  -2   43.76    6.20
  -7  -5   2   45.46    3.31
   7  -5  -2   44.53    3.25
  -7   5   2   48.71    5.65
   7  -5  -1   33.84    5.07
  -7  -5   1   37.55    2.94
   7  -5  -1   38.67    2.81
  -7   5   1   38.73    4.98
  -7   5   0   11.73    2.79
  -7  -5   0   12.14    1.66
   7  -5   0   11.51    1.55
  -7  -5  -1  361.71   21.30
  -7  -5  -1  376.83   17.04
   7  -5   1  399.17   16.83
  -7   5  -1  390.49   20.79
  -7  -5  -2   13.13    1.68
  -7  -5  -2    7.18    2.72
  -7  -5  -3   14.79    1.83
  -7  -5  -3   12.13    3.14
  -7   5  -4   67.77    3.89
  -7  -5  -4   49.14    3.78
  -7   5  -5    1.25    0.80
  -7   5  -6    4.11    1.03
  -7   5  -7   48.82    3.22
  -7   5  -7   33.76    3.53
  -7   5  -8    1.97    1.27
  -7   5  -8    1.21    0.78
  -7   5  -8    0.33    0.92
  -7   5  -9    2.88    1.08
  -7   5  -9    4.22    0.95
  -7   5  -9    2.07    1.18
  -7   5 -10    7.90    1.20
  -7   5 -10    7.53    1.55
  -7   5 -10    8.79    1.88
  -7   5 -11   13.23    1.94
  -7   5 -11    9.20    1.56
  -7   5 -12    1.60    0.74
  -7   5 -12    1.88    0.97
  -7   5 -13    1.44    0.60
  -7   5 -13    1.34    0.67
   7  -6 -13    2.79    0.68
   7   6 -12   13.06    1.39
   7  -6 -12   10.18    1.32
   7   6 -11    6.10    1.09
   7  -6 -11    6.34    1.12
   7   6 -10   -0.10    0.61
   7   6 -10    0.32    0.59
   7   6  -9    3.02    0.93
   7   6  -9    3.45    0.94
   7   6  -8  155.43    7.93
   7   6  -8  158.04    8.11
   7   6  -7   -0.36    0.76
   7   6  -6   10.78    1.58
   7   6  -5   40.35    3.22
   7  -6  -5   44.10    3.08
   7   6  -4    5.20    1.17
   7  -6  -4    4.75    1.00
   7   6  -3   22.46    2.27
  -7  -6   3   22.44    2.24
   7  -6  -3   23.83    2.20
  -7  -6   2  259.67   12.89
   7  -6  -2  304.98   12.94
  -7  -6   1    0.75    0.73
   7  -6  -1    0.64    0.64
  -7  -6   0    3.54    1.02
   7  -6   0    4.67    1.03
  -7  -6  -1   71.33    4.68
   7  -6   1   78.90    4.61
  -7  -6  -2   34.28    2.93
  -7  -6  -3    0.13    0.61
  -7   6  -4  111.67    5.93
  -7  -6  -4  109.83    6.22
  -7   6  -5    1.24    0.74
  -7   6  -5    2.71    1.17
  -7  -6  -5    2.11    0.84
  -7   6  -6   -0.30    0.76
  -7   6  -6   -0.16    0.84
  -7   6  -7   36.22    2.72
  -7   6  -7   36.74    3.42
  -7   6  -8    0.54    0.73
  -7   6  -8   -0.09    0.56
  -7   6  -8    0.15    0.86
  -7   6  -9    0.48    0.55
  -7   6  -9    0.55    0.76
  -7   6 -10   10.39    1.18
  -7   6 -10    9.88    1.56
  -7   6 -11    9.05    1.45
  -7   6 -12   21.62    1.87
   7   7 -11   15.24    1.38
   7   7 -10    0.75    0.51
   7   7  -9    3.41    0.81
   7   7  -9    3.18    0.83
   7   7  -8   99.38    5.39
   7   7  -8  104.41    5.47
   7   7  -7   10.67    1.42
   7   7  -7   10.39    1.40
   7   7  -6   12.38    1.59
   7   7  -6   13.38    1.63
   7   7  -5   94.58    5.08
   7  -7  -5   88.12    4.79
   7   7  -4    2.73    0.89
   7  -7  -4    2.86    0.87
   7   7  -3    0.44    0.64
  -7  -7   3    0.88    0.64
   7  -7  -3    0.39    0.52
  -7  -7   2   64.03    4.10
   7  -7  -2   60.42    3.87
  -7  -7   1    0.36    0.59
   7  -7  -1    1.52    0.67
  -7  -7   0    7.29    1.29
   7  -7   0    6.76    1.17
  -7  -7  -1   65.55    4.23
   7  -7   1   62.34    3.91
  -7  -7  -2   -0.12    0.62
  -7   7  -3   21.81    1.98
  -7  -7  -3   19.66    2.10
  -7   7  -4   92.30    5.01
  -7  -7  -4   91.83    5.29
  -7   7  -5   19.02    1.83
  -7  -7  -5   20.53    2.03
  -7   7  -6    2.00    0.88
  -7   7  -6    2.34    0.74
  -7   7  -7   15.34    1.86
  -7   7  -7   10.87    1.34
  -7   7  -8   16.98    1.75
  -7   7  -8   13.75    1.38
  -7   7  -8   13.04    1.64
  -7   7  -9    0.68    0.41
  -7   7  -9    0.18    0.65
  -7   7 -10   29.38    2.19
   7   8  -8    1.19    0.49
   7   8  -8    2.14    0.63
   7   8  -7   -0.07    0.39
   7   8  -7    0.12    0.45
   7   8  -7    0.98    0.56
   7   8  -6    0.66    0.55
   7  -8  -6    1.11    0.55
   7   8  -5   72.62    4.04
   7   8  -4    2.77    0.73
   7  -8  -3    5.17    0.91
  -7  -8   2    6.06    1.10
   7  -8  -2   10.33    1.27
  -7  -8   1    0.28    0.52
   7  -8  -1    0.90    0.60
  -7  -8   0   11.64    1.44
   7  -8   0   12.05    1.37
  -7  -8  -1  122.81    6.23
   7  -8   1  118.41    5.94
  -7   8  -2    6.03    1.07
  -7   8  -2    4.90    0.85
  -7  -8  -2    7.98    1.17
  -7   8  -3    0.39    0.62
  -7   8  -3    0.55    0.50
  -7   8  -4   19.25    1.95
  -7   8  -4   18.51    1.62
  -7   8  -5   14.43    1.60
  -7   8  -5   16.51    1.43
  -7   8  -6   12.52    1.38
  -7   8  -6   11.90    1.16
  -7   8  -7   33.94    2.26
  -7   8  -7   29.79    1.93
   8   0 -16    0.30    0.56
   8   0 -15    2.56    0.92
   8   0 -14   25.57    2.71
   8   0 -13    1.75    1.13
   8   0 -12   17.78    2.53
   8   0 -11    0.20    0.95
   8   0 -10    2.57    1.19
   8   0  -9    1.21    1.16
   8   0  -9    1.23    1.77
   8   0  -8   80.88    5.64
   8   0  -8   65.74    8.24
   8   0  -7    3.95    1.35
   8   0  -7    1.07    1.40
   8   0  -6  157.72    8.69
   8   0  -6  179.32   11.81
   8   0  -5   23.27    2.49
   8   0  -5   23.55    3.96
   8   0  -5   17.71    3.70
   8   0  -5   26.31    1.93
   8   0  -4   30.96    2.78
   8   0  -4   28.64    4.16
   8   0  -4   28.08    4.32
   8   0  -4   30.38    2.10
   8   0  -3   67.69    4.50
   8   0  -3   76.43    6.84
   8   0  -3   81.01    4.03
  -8   0   2  113.93    7.58
   8   0  -2  120.04    8.48
   8   0  -2  107.68    5.29
  -8   0   1  115.63    7.99
   8   0  -1  130.49    8.82
   8   0  -1  122.96    5.77
   8   0   0  372.62   18.42
   8   0   0  342.86   14.90
  -8   0  -1   31.28    3.76
  -8   0  -2  219.70   12.44
  -8   0  -3    7.85    2.16
  -8   0  -3    9.53    1.40
  -8   0  -4   75.66    6.36
  -8   0  -4   77.33    4.62
  -8   0  -4   65.23    7.12
  -8   0  -5   36.87    2.95
  -8   0  -5   21.70    4.58
  -8   0  -6   16.40    2.08
  -8   0  -6   28.18    4.78
  -8   0  -7   16.87    2.23
  -8   0  -7    4.53    2.61
  -8   0  -8    7.18    1.60
  -8   0  -8   11.20    1.91
  -8   0  -8    6.10    2.79
  -8   0  -9    1.48    1.09
  -8   0 -10    0.19    0.87
  -8   0 -11    4.91    1.62
  -8   0 -12   14.66    2.26
  -8   0 -13    9.78    1.91
  -8   0 -14    8.31    1.53
  -8   0 -15    0.97    0.67
  -8   0 -15   -0.31    0.56
   8   1 -16    3.15    0.86
   8  -1 -16    3.15    0.86
   8   1 -15   20.01    2.16
   8  -1 -15   22.01    2.22
   8   1 -14   31.55    3.09
   8  -1 -14   31.21    3.01
   8   1 -13    0.84    0.94
   8  -1 -13    0.84    0.92
   8  -1 -13    3.19    1.21
   8  -1 -12   26.71    2.93
   8   1 -12   20.63    2.55
   8   1 -12   19.87    2.56
   8  -1 -12   26.00    2.86
   8   1 -11    3.80    1.45
   8  -1 -11    3.98    1.45
   8  -1 -11    6.97    1.67
   8   1 -11    2.83    1.22
   8   1 -10    0.39    0.93
   8  -1 -10    0.19    0.84
   8  -1 -10    1.34    1.06
   8   1 -10    1.80    1.09
   8  -1  -9  236.98   12.20
   8   1  -9  225.89   12.13
   8   1  -9  227.16   16.93
   8  -1  -9  211.02   16.56
   8   1  -9  239.80   11.96
   8  -1  -8  127.79    7.53
   8   1  -8  114.64    7.34
   8   1  -8  120.36   11.25
   8  -1  -8  111.29   10.87
   8   1  -8  121.70    7.21
   8  -1  -7   59.78    4.71
   8   1  -7   52.85    4.52
   8   1  -7   86.36    7.80
   8   1  -7   44.85    6.61
   8  -1  -7   50.16    6.87
   8  -1  -7   75.61    3.83
   8  -1  -6   95.84    6.47
   8   1  -6  101.90    6.62
   8   1  -6  119.50    9.41
   8   1  -6   94.80    9.45
   8  -1  -6   96.37    9.50
   8  -1  -5   88.52    5.57
   8   1  -5   88.03    5.55
   8  -1  -5   98.56    8.15
   8   1  -5   90.00    7.74
   8   1  -5   76.69    7.90
   8  -1  -5   74.93    7.78
   8  -1  -5   89.77    4.57
   8  -1  -4   32.18    2.94
   8   1  -4   31.16    2.91
   8  -1  -4   37.87    4.83
   8   1  -4   40.50    4.81
   8   1  -4   35.45    4.86
   8  -1  -4   36.55    4.96
   8  -1  -4   41.93    2.51
  -8   1   3   84.55    6.59
   8  -1  -3   86.51    5.22
   8   1  -3   96.96    5.37
   8  -1  -3  103.16    7.98
   8   1  -3   88.19    7.29
   8  -1  -3   85.74    4.49
  -8   1   2   46.95    4.63
  -8  -1   2   40.73    4.39
   8  -1  -2   48.23    2.82
  -8   1   1   71.72    6.19
   8  -1  -1   85.20    7.06
   8  -1  -1   87.04    4.36
  -8   1   0  210.30   11.28
  -8  -1   0  185.58   10.93
   8  -1   0  176.71    8.11
  -8   1  -1   46.45    4.69
  -8   1  -2   43.77    4.55
  -8   1  -3   87.47    6.89
  -8   1  -3   92.38    5.12
  -8  -1  -3   90.25    5.10
  -8  -1  -3   83.17    7.64
  -8   1  -3   89.15    7.78
  -8   1  -4   38.69    4.33
  -8   1  -4   36.76    2.86
  -8  -1  -4   38.20    2.95
  -8   1  -4   25.81    2.88
  -8  -1  -4   24.08    4.21
  -8   1  -4   28.90    4.51
  -8   1  -5  187.87    9.02
  -8  -1  -5  178.13    8.93
  -8  -1  -5  166.33   12.72
  -8   1  -5  171.22   12.84
  -8   1  -5  154.21    9.28
  -8  -1  -6   39.28    5.97
  -8   1  -6   35.11    5.74
  -8   1  -6   47.24    4.06
  -8   1  -6   46.12    3.63
  -8  -1  -6   52.04    3.75
  -8  -1  -6   57.72    5.51
  -8  -1  -7   71.69    8.75
  -8   1  -7   71.53    8.71
  -8   1  -7   92.14    5.83
  -8  -1  -7   97.10    5.93
  -8  -1  -7  111.71    8.38
  -8   1  -7  100.16    6.07
  -8   1  -7  101.38    6.45
  -8   1  -8   63.16    4.48
  -8  -1  -8   60.60    4.66
  -8  -1  -8   27.75    5.73
  -8   1  -8   22.27    5.27
  -8   1  -8   46.56    4.20
  -8   1  -9    0.85    0.85
  -8   1  -9    2.31    1.20
  -8  -1  -9    1.87    1.12
  -8   1 -10    4.63    1.33
  -8   1 -10    3.64    1.30
  -8  -1 -10    3.25    1.39
  -8   1 -11   22.48    2.63
  -8   1 -11   21.36    2.79
  -8  -1 -11   19.53    2.68
  -8   1 -12   11.54    1.94
  -8  -1 -12   12.82    2.08
  -8   1 -13   17.60    2.31
  -8  -1 -13   13.44    2.08
  -8   1 -14    6.99    1.47
  -8  -1 -14    3.54    1.04
  -8  -1 -15   14.35    1.61
  -8   1 -15   13.33    1.56
  -8   1 -15   12.57    1.53
  -8  -1 -15   11.48    1.44
   8  -2 -16    4.88    0.98
   8  -2 -15   13.97    1.71
   8   2 -15   10.45    1.43
   8   2 -14    1.35    0.82
   8  -2 -14    1.40    0.89
   8  -2 -13   28.42    2.97
   8   2 -13   26.44    2.72
   8   2 -12    0.64    0.96
   8  -2 -12    0.48    0.89
   8  -2 -12    1.67    1.07
   8   2 -12    1.87    0.98
   8  -2 -11   71.22    5.27
   8   2 -11   59.08    4.76
   8   2 -11   62.12    4.69
   8  -2 -11   67.07    4.82
   8  -2 -10   20.96    2.95
   8   2 -10   17.43    2.48
   8   2 -10   18.26    2.49
   8  -2 -10   20.45    2.64
   8   2  -9   27.32    3.09
   8   2  -9   24.92    2.90
   8   2  -9   25.26    2.86
   8   2  -8    3.04    1.21
   8   2  -8    2.88    1.16
   8   2  -7    8.72    1.67
   8  -2  -7   13.70    1.43
   8   2  -6   13.66    2.17
   8  -2  -6   19.88    3.81
   8  -2  -6   20.32    1.74
   8   2  -5   93.66    6.14
   8  -2  -5  113.29    9.29
   8   2  -5  123.74    9.08
   8   2  -5  103.56    9.17
   8  -2  -5  112.47    5.46
   8   2  -4   71.88    4.95
   8  -2  -4   90.34    8.07
   8   2  -4   86.04    7.34
   8   2  -4   69.45    7.14
   8  -2  -4   99.09    4.57
   8   2  -4   76.27    4.60
  -8   2   3  516.89   23.47
   8  -2  -3  551.90   25.45
   8   2  -3  478.19   24.34
   8  -2  -3  459.49   19.94
  -8   2   2    3.85    1.43
   8  -2  -2    8.07    2.41
   8  -2  -2    7.11    0.97
  -8   2   1   20.76    3.24
   8  -2  -1   29.49    4.21
   8  -2  -1   25.13    1.89
  -8   2   0    8.36    2.12
   8  -2   0    9.77    1.12
  -8   2  -1   14.33    2.65
  -8   2  -2  202.82   12.10
  -8   2  -3  257.79   13.70
  -8   2  -3  225.26   10.78
  -8   2  -3  229.87   14.36
  -8   2  -4  102.04    7.69
  -8   2  -4  100.13    5.05
  -8   2  -4   87.40    5.38
  -8   2  -4  104.18    6.57
  -8   2  -5   12.43    1.46
  -8   2  -5   11.24    1.69
  -8  -2  -5   16.69    3.06
  -8   2  -6    6.64    1.05
  -8   2  -6    1.74    0.90
  -8  -2  -6    4.89    1.84
  -8   2  -6    5.88    1.71
  -8   2  -7   10.56    1.71
  -8  -2  -7   14.41    2.94
  -8   2  -7   15.37    2.47
  -8   2  -8    9.60    2.05
  -8   2  -9   66.76    4.85
  -8  -2  -9   66.76    5.08
  -8   2 -10   14.97    2.42
  -8   2 -10   20.29    2.61
  -8  -2 -10   16.02    2.43
  -8   2 -11    3.32    1.19
  -8   2 -11    3.37    1.12
  -8  -2 -11    3.66    1.27
  -8   2 -12   11.77    1.91
  -8   2 -12   12.12    1.99
  -8  -2 -12   10.73    1.86
  -8   2 -13    5.29    1.24
  -8   2 -13    4.47    1.18
  -8   2 -14   11.32    1.52
  -8   2 -14   13.27    1.66
  -8   2 -15   16.94    1.60
  -8   2 -15   19.28    1.73
   8  -3 -15    0.99    0.64
   8  -3 -14   54.25    3.75
   8  -3 -14   45.91    3.38
   8  -3 -13   10.17    1.78
   8  -3 -12   13.97    2.18
   8   3 -12   11.40    1.89
   8  -3 -11   85.60    5.69
   8   3 -11   64.28    4.93
   8  -3 -10   58.26    4.67
   8   3 -10   40.15    3.83
   8   3  -9    0.73    0.91
   8   3  -8   69.00    5.07
   8   3  -7   77.78    4.63
   8  -3  -7   80.47    4.21
   8   3  -6   65.37    4.14
   8  -3  -6   73.49    7.63
   8  -3  -6   63.50    3.76
   8   3  -5    1.40    0.69
   8  -3  -5    0.45    1.19
   8   3  -5    1.80    1.20
   8  -3  -5    0.91    0.54
  -8   3   4   59.86    5.88
   8   3  -4   64.06    3.89
   8  -3  -4   57.15    6.68
   8  -3  -4   58.72    3.53
  -8   3   3   14.80    2.94
   8  -3  -3   15.78    3.55
  -8   3   2   11.34    2.49
   8  -3  -2   13.20    3.09
  -8   3   1  194.84   12.40
   8  -3  -1  219.58   13.86
  -8   3   0  250.64   14.46
   8  -3   0  249.86   15.35
  -8   3  -1    2.20    1.28
   8  -3   1    4.56    1.84
  -8   3  -2   30.14    4.07
  -8  -3  -2   32.51    2.53
  -8   3  -3   23.16    3.56
  -8   3  -3   25.50    2.11
  -8   3  -4   -0.20    1.00
  -8   3  -4    0.43    0.58
  -8   3  -5   31.16    2.43
  -8  -3  -5   25.32    3.99
  -8   3  -6  144.24    7.32
  -8  -3  -6  122.52   10.12
  -8   3  -7   33.56    2.64
  -8   3  -7   44.69    4.25
  -8   3  -8    3.64    1.61
  -8   3  -9  122.03    7.42
  -8   3 -10   20.86    2.71
  -8   3 -11    6.13    1.54
  -8   3 -12   24.95    2.65
  -8   3 -13   13.86    1.79
  -8   3 -14    0.39    0.52
   8  -4 -14   55.18    3.64
   8  -4 -14   59.65    3.63
   8  -4 -13   33.81    2.94
   8  -4 -12    1.35    0.92
   8  -4 -11    8.69    1.73
   8   4 -11    7.00    1.43
   8  -4 -10   22.70    2.78
   8   4 -10   18.74    2.32
   8  -4  -9   -0.19    0.90
   8   4  -9   -0.16    0.69
   8   4  -8   55.78    3.66
   8   4  -8   40.51    3.73
   8  -4  -7   78.62    4.07
   8   4  -7   76.92    4.48
   8   4  -6    3.05    0.98
   8  -4  -6    1.95    0.72
   8   4  -6    2.56    1.06
   8   4  -5    6.80    1.25
   8  -4  -5    7.34    2.58
   8   4  -4   34.46    2.78
   8  -4  -4   40.86    5.82
  -8   4   4   31.82    4.57
   8  -4  -3   61.10    7.15
  -8   4   3   66.46    6.55
  -8   4   2    0.73    1.12
  -8  -4   2    0.11    0.47
   8  -4  -2   -0.46    1.20
  -8  -4   1  167.02    8.24
   8  -4  -1  154.11   12.04
  -8   4   1  172.20   11.54
  -8   4   0  108.08    9.12
  -8  -4   0  131.53    6.68
   8  -4   0  123.11   10.26
  -8   4  -1    1.77    1.31
  -8  -4  -1    0.22    0.51
  -8   4  -2   23.95    3.82
  -8  -4  -2   20.47    2.09
  -8   4  -3   69.92    4.10
  -8  -4  -3   68.96    4.29
  -8   4  -3   65.92    5.11
  -8   4  -4    8.75    1.31
  -8  -4  -4    8.42    2.71
  -8   4  -4    9.41    1.95
  -8   4  -5    3.96    0.99
  -8   4  -5    4.89    1.59
  -8   4  -6  236.21   11.25
  -8   4  -6  274.15   13.09
  -8   4  -7   17.07    1.86
  -8   4  -7   26.59    3.24
  -8   4  -8    0.76    0.57
  -8   4  -8    0.18    0.99
  -8   4  -9    4.49    1.43
  -8   4  -9    6.55    1.69
  -8   4 -10    8.05    1.64
  -8   4 -10    5.82    1.48
  -8   4 -11   -0.45    0.78
  -8   4 -11    0.14    0.73
  -8   4 -12   98.16    5.74
  -8   4 -13   17.99    1.85
   8  -5 -13   12.58    1.47
   8  -5 -13   14.72    1.54
   8  -5 -12    1.97    0.84
   8  -5 -12    4.50    1.06
   8   5 -11   98.64    5.35
   8  -5 -11   92.52    5.61
   8   5 -10   31.95    2.71
   8  -5 -10   23.54    2.70
   8   5  -9    2.64    0.84
   8  -5  -9    1.29    0.97
   8   5  -8    4.11    1.09
   8   5  -7    7.25    1.32
   8  -5  -7    5.91    1.01
   8   5  -6    5.19    1.14
   8  -5  -6    3.83    0.90
   8   5  -5   23.59    2.33
   8   5  -4   27.61    2.41
  -8  -5   4   17.05    2.00
  -8  -5   3    2.07    0.86
  -8  -5   2    7.11    1.32
   8  -5  -2   12.13    1.55
  -8  -5   1   14.30    1.84
   8  -5  -1   16.94    1.86
  -8  -5   0   24.11    2.39
   8  -5   0   26.54    2.32
  -8  -5  -1   30.50    2.64
  -8  -5  -2    6.43    1.22
  -8   5  -3  103.49    5.50
  -8  -5  -3   96.35    5.66
  -8   5  -4   10.83    1.52
  -8  -5  -4   11.14    1.60
  -8   5  -5    1.63    0.79
  -8   5  -5   -0.73    1.32
  -8   5  -6    6.47    1.17
  -8   5  -6    4.56    1.51
  -8   5  -7   21.36    1.96
  -8   5  -7   15.03    2.36
  -8   5  -8    3.80    1.18
  -8   5  -8    5.00    1.04
  -8   5  -8    4.08    1.28
  -8   5  -9  106.25    6.56
  -8   5  -9  127.40    5.99
  -8   5  -9  112.21    6.85
  -8   5 -10   15.96    1.97
  -8   5 -10   12.51    1.96
  -8   5 -11    9.78    1.41
  -8   5 -11   10.74    1.60
  -8   5 -12    2.39    0.71
  -8   5 -12    1.19    0.65
   8  -6 -12    1.87    0.56
   8   6 -11   23.58    1.92
   8  -6 -11   22.31    1.95
   8   6 -10   42.29    2.93
   8   6  -9    6.18    1.15
   8   6  -8   28.76    2.43
   8   6  -8   31.81    2.63
   8  -6  -7   30.46    2.24
   8   6  -7   29.11    2.52
   8   6  -6    0.43    0.73
   8  -6  -6    0.74    0.59
   8   6  -5   15.52    1.82
   8   6  -4   20.74    2.08
  -8  -6   4   16.31    1.90
  -8  -6   3   16.38    1.87
  -8  -6   2   39.47    3.14
   8  -6  -2   45.44    3.14
  -8  -6   1   15.03    1.86
   8  -6  -1   20.85    2.02
  -8  -6   0   19.05    2.11
   8  -6   0   20.60    2.02
  -8  -6  -1    7.07    1.40
   8  -6   1   10.15    1.44
  -8  -6  -2    8.14    1.39
  -8   6  -3   87.14    4.88
  -8  -6  -3   87.93    5.19
  -8   6  -4    7.54    1.24
  -8  -6  -4    6.90    1.27
  -8   6  -5    1.97    0.81
  -8   6  -5    2.25    1.07
  -8   6  -6   57.79    3.36
  -8   6  -6   38.97    3.58
  -8   6  -7    1.11    1.04
  -8   6  -7    6.19    1.05
  -8   6  -8    9.65    1.48
  -8   6  -8   10.99    1.26
  -8   6  -8    9.63    1.59
  -8   6  -9   13.95    1.81
  -8   6 -10   23.05    2.10
  -8   6 -11    0.67    0.53
   8   7  -9   13.52    1.36
   8   7  -8   13.31    1.40
   8   7  -8   14.69    1.50
   8   7  -7   12.41    1.43
   8   7  -7   17.12    1.65
   8   7  -6   35.35    2.57
   8   7  -6   36.77    2.64
   8  -7  -6   35.23    2.34
   8   7  -5   -0.09    0.51
   8   7  -5   -0.28    0.66
   8   7  -4   21.13    1.96
  -8  -7   3   11.84    1.50
  -8  -7   2    6.30    1.18
  -8  -7   1   20.51    2.08
  -8  -7   0   62.04    3.97
  -8  -7  -1   36.04    2.81
  -8  -7  -2   47.45    3.32
  -8   7  -3    3.85    0.89
  -8  -7  -3    5.67    1.08
  -8   7  -4    1.56    0.63
  -8  -7  -4    1.16    0.64
  -8   7  -5    7.79    1.08
  -8   7  -6   35.46    2.67
  -8   7  -6   32.52    2.18
  -8   7  -7   26.17    2.16
  -8   7  -7   27.01    1.83
  -8   7  -8   10.58    1.24
  -8   7  -8    9.95    1.01
  -8   7  -8    7.01    1.08
   8   8  -6   17.24    1.39
   8   8  -6   15.44    1.39
   8   8  -5    5.61    0.86
   8  -8  -5    8.95    0.93
   8  -8  -4   13.44    1.24
   8  -8  -3   11.47    1.15
  -8  -8   2   13.14    1.36
  -8  -8   1   42.70    2.77
  -8  -8   0    8.27    1.15
  -8  -8  -1    1.64    0.63
  -8   8  -2    3.03    0.78
  -8   8  -3   31.69    2.33
  -8   8  -4   17.40    1.61
  -8   8  -4   16.14    1.33
  -8   8  -5   12.44    1.31
  -8   8  -5   10.96    1.02
   9   0 -15    0.30    0.58
   9   0 -14    2.84    0.97
   9   0 -13   -0.15    1.06
   9   0 -12   64.91    4.83
   9   0 -11   -0.19    0.89
   9   0 -10   37.76    3.70
   9   0  -9    4.30    1.64
   9   0  -8   96.87    6.53
   9   0  -7    0.19    0.95
   9   0  -7   -1.13    2.48
   9   0  -6   31.31    3.20
   9   0  -6   34.53    4.95
   9   0  -6   37.75    5.71
   9   0  -5    6.28    1.43
   9   0  -5    9.83    3.09
   9   0  -5    5.20    2.49
   9   0  -4   20.99    2.34
   9   0  -4   24.54    4.00
   9   0  -3    7.76    1.47
   9   0  -3    7.75    3.07
   9   0  -2   55.12    3.77
  -9   0   2   62.33    5.52
   9   0  -2   52.20    5.67
   9   0  -2   54.41    3.18
  -9   0   1    1.93    1.30
   9   0  -1    0.67    1.04
   9   0  -1    1.35    0.55
  -9   0   0   33.54    4.04
  -9   0  -1    4.90    1.92
  -9   0  -2  229.18   13.35
  -9   0  -3    1.53    1.34
  -9   0  -3   -0.11    0.72
  -9   0  -3    0.41    1.18
  -9   0  -4  218.14   10.48
  -9   0  -4  209.54   14.51
  -9   0  -5    0.13    0.80
  -9   0  -5   -0.50    1.01
  -9   0  -6   31.96    2.92
  -9   0  -6   19.43    4.57
  -9   0  -7    1.08    1.05
  -9   0  -7   -0.66    0.93
  -9   0  -8  269.91   13.36
  -9   0  -9    0.53    0.90
  -9   0 -10   58.23    4.52
  -9   0 -11    0.50    0.93
  -9   0 -12    2.09    1.01
  -9   0 -13   -0.13    0.65
  -9   0 -14   37.79    2.82
   9   1 -15   64.32    3.78
   9  -1 -15   55.56    3.64
   9   1 -14    6.19    1.28
   9  -1 -14    4.62    1.13
   9   1 -13   34.91    3.17
   9  -1 -13   38.95    3.31
   9   1 -12    1.84    1.08
   9  -1 -12    0.50    0.86
   9  -1 -12    1.24    1.03
   9   1 -12    1.81    0.92
   9   1 -11    0.73    0.95
   9  -1 -11    0.55    1.00
   9  -1 -11    0.34    0.95
   9   1 -11    0.33    0.84
   9   1 -10    0.57    1.02
   9  -1 -10    0.38    0.81
   9  -1 -10    1.10    1.07
   9   1 -10    0.86    0.97
   9  -1  -9  125.18    7.60
   9   1  -9  118.90    7.51
   9   1  -9  114.74    7.15
   9  -1  -8   29.23    3.21
   9   1  -8   27.67    3.20
   9   1  -8   31.84    3.21
   9  -1  -7    3.92    1.27
   9   1  -7    6.01    1.52
   9   1  -7    4.37    2.12
   9   1  -7    1.68    1.97
   9  -1  -7    6.15    2.86
   9  -1  -7    4.62    0.90
   9   1  -7    7.10    1.52
   9  -1  -6   87.12    5.87
   9   1  -6   92.27    6.00
   9   1  -6   90.62    8.49
   9   1  -6   84.99    8.93
   9  -1  -6   78.65    8.80
   9  -1  -6   91.02    4.76
   9  -1  -5   23.07    2.55
   9   1  -5   23.55    2.59
   9  -1  -5   17.16    3.64
   9   1  -5   22.65    3.87
   9   1  -5   21.27    4.18
   9  -1  -5   15.09    3.63
   9  -1  -5   19.16    1.74
   9  -1  -4    0.15    0.68
   9   1  -4    0.44    0.77
   9  -1  -4    1.98    1.61
   9   1  -4   -0.38    0.99
   9   1  -4   -0.85    1.65
   9  -1  -4    2.97    1.86
   9  -1  -4    0.99    0.56
   9  -1  -3    3.69    1.11
   9   1  -3    4.65    1.17
   9  -1  -3    9.58    2.55
   9   1  -3    5.01    1.93
   9   1  -3    5.78    2.27
   9  -1  -3    4.23    1.87
   9  -1  -3    4.04    0.79
   9  -1  -2   67.09    4.27
   9   1  -2   61.82    4.16
  -9   1   2   80.91    6.43
   9  -1  -2   67.46    6.61
   9   1  -2   57.22    6.12
   9  -1  -2   63.24    3.58
  -9   1   1   40.51    4.50
   9   1  -1   31.03    4.23
   9  -1  -1   35.44    2.34
  -9   1   0   11.60    2.54
   9  -1   0    6.44    0.93
  -9   1  -1   45.50    4.92
  -9   1  -2   20.56    3.24
  -9   1  -3   12.72    2.07
  -9   1  -3   18.19    3.07
  -9   1  -3   19.49    2.03
  -9  -1  -3   17.73    1.94
  -9  -1  -3   12.42    3.14
  -9   1  -3   25.42    4.16
  -9   1  -4   63.74    5.96
  -9   1  -4   58.60    3.99
  -9  -1  -4   60.84    4.02
  -9  -1  -4   57.61    6.75
  -9   1  -4   57.14    6.70
  -9   1  -4   52.73    4.39
  -9   1  -5  245.04   11.06
  -9  -1  -5  243.18   11.05
  -9  -1  -5  231.24   15.67
  -9   1  -5  237.56   15.76
  -9   1  -6    1.43    0.87
  -9  -1  -6    1.99    1.01
  -9  -1  -6   -0.54    1.99
  -9   1  -6    0.53    1.88
  -9   1  -6    2.23    0.99
  -9   1  -6    1.60    1.12
  -9   1  -7  173.62    8.95
  -9  -1  -7  172.85    8.93
  -9   1  -7  152.38    8.76
  -9   1  -8   14.66    2.14
  -9  -1  -8   12.95    2.19
  -9   1  -9   25.70    2.81
  -9  -1  -9   23.08    2.83
  -9   1 -10   10.58    1.84
  -9  -1 -10    9.77    1.80
  -9   1 -11  117.82    6.96
  -9  -1 -11  121.27    7.12
  -9   1 -12    1.40    0.89
  -9  -1 -12    3.50    1.12
  -9   1 -13   32.05    2.75
  -9  -1 -13   33.05    2.81
  -9   1 -14    7.13    1.12
  -9  -1 -14    5.27    1.01
   9  -2 -15   48.23    3.07
   9   2 -14    0.30    0.59
   9  -2 -14    0.99    0.69
   9   2 -13    0.49    0.74
   9  -2 -13    1.64    0.91
   9  -2 -12   42.61    3.65
   9   2 -12   43.12    3.53
   9   2 -12   36.63    3.29
   9  -2 -11   43.77    3.81
   9   2 -11   32.78    3.27
   9   2 -11   34.45    3.26
   9  -2 -11   38.35    3.45
   9   2 -10    0.51    0.80
   9  -2 -10    0.34    0.83
   9  -2 -10    0.38    0.98
   9   2 -10   -0.18    0.80
   9   2  -9   46.57    4.03
   9   2  -9   48.06    4.06
   9   2  -9   43.41    3.86
   9  -2  -9   45.89    3.99
   9   2  -8    4.41    1.41
   9   2  -8    4.69    1.38
   9   2  -7    1.43    0.97
   9  -2  -7    2.01    0.66
   9   2  -7    3.97    1.23
   9   2  -6    0.17    0.83
   9   2  -6    0.82    1.27
   9  -2  -6    1.99    0.69
   9   2  -5  149.42    8.22
   9  -2  -5  164.83   12.01
   9   2  -5  149.06   10.98
   9  -2  -5  144.40    7.08
   9   2  -4    1.17    0.84
   9  -2  -4    1.31    1.36
   9   2  -4    0.74    1.23
   9  -2  -4    1.37    0.63
  -9   2   3   50.25    5.28
   9   2  -3   51.03    3.74
   9  -2  -3   48.33    6.00
   9   2  -3   45.94    5.54
   9  -2  -3   47.35    3.00
  -9   2   2   25.67    3.66
   9   2  -2   20.60    2.18
   9  -2  -2   27.31    4.44
   9  -2  -2   19.24    1.75
  -9   2   1   61.53    5.77
   9   2  -1   52.94    3.64
   9  -2  -1   61.39    6.57
   9  -2  -1   50.97    3.14
  -9   2   0    6.60    2.07
   9  -2   0    6.69    2.27
   9  -2   0    6.28    1.01
  -9   2  -1   52.51    5.47
   9  -2   1   46.58    5.61
  -9   2  -2   78.61    6.64
  -9   2  -2   59.75    3.94
  -9   2  -3   19.00    3.18
  -9   2  -3   17.59    1.91
  -9   2  -4   14.79    1.87
  -9   2  -4   13.33    2.34
  -9   2  -5   26.33    2.60
  -9   2  -5   37.08    3.62
  -9   2  -6   -0.14    0.65
  -9   2  -6   -0.39    1.02
  -9   2  -7   44.72    3.72
  -9   2  -7   59.34    4.65
  -9  -2  -8   47.44    4.14
  -9   2  -8   68.46    5.11
  -9   2  -9    2.15    1.03
  -9  -2  -9    1.70    1.17
  -9   2 -10   25.09    2.70
  -9   2 -10   21.48    2.46
  -9  -2 -10   20.96    2.55
  -9   2 -11   57.45    4.12
  -9   2 -11   57.12    4.01
  -9  -2 -11   48.40    3.96
  -9   2 -12    0.50    0.70
  -9   2 -12    0.48    0.67
  -9  -2 -12    0.13    0.66
  -9   2 -13   19.78    1.95
  -9   2 -13   22.89    2.09
  -9   2 -14    7.92    1.07
   9  -3 -14    0.69    0.66
   9  -3 -13    0.63    0.72
   9  -3 -12   61.82    4.25
   9   3 -12   45.05    3.65
   9  -3 -11   54.62    4.31
   9   3 -11   50.45    3.99
   9  -3 -10   17.90    2.55
   9   3 -10   19.18    2.38
   9   3  -9    8.39    1.71
   9   3  -8   29.80    3.11
   9  -3  -7   34.53    2.49
   9   3  -7   34.48    3.31
   9  -3  -6  192.41    8.94
   9  -3  -5  195.18   13.90
   9   3  -5  176.67   12.28
   9  -3  -5  177.66    8.41
   9  -3  -4   15.34    3.55
   9   3  -4   12.18    2.85
   9  -3  -4   13.58    1.51
  -9   3   3  109.71    8.78
   9  -3  -3  112.46    9.98
   9  -3  -3  110.84    5.69
  -9   3   2   72.84    6.69
   9  -3  -2   59.35    6.95
   9  -3  -2   58.78    3.59
  -9   3   1   11.45    2.72
   9  -3  -1   10.22    2.92
   9  -3  -1    9.39    1.26
  -9   3   0   33.27    4.49
   9  -3   0   30.27    4.76
   9  -3   0   32.06    2.35
  -9   3  -1   46.23    5.42
  -9   3  -2  130.18    9.36
  -9  -3  -2  109.49    5.99
  -9   3  -3   18.95    3.35
  -9   3  -3   27.29    3.04
  -9   3  -4   78.49    4.14
  -9   3  -4   52.73    4.81
  -9   3  -5   42.71    2.95
  -9   3  -5   36.78    3.85
  -9   3  -6    6.13    1.87
  -9   3  -7   15.70    2.55
  -9  -3  -8   25.68    2.73
  -9   3  -8   18.72    2.53
  -9   3  -9    5.56    1.45
  -9   3 -10   59.58    4.41
  -9   3 -11    0.69    0.77
  -9   3 -12   -0.12    0.64
  -9   3 -13    4.14    0.87
   9  -4 -13   -0.40    0.62
   9  -4 -13    0.44    0.56
   9  -4 -12   24.28    2.41
   9  -4 -11   -0.88    0.86
   9   4 -11    0.12    0.60
   9  -4 -10    6.59    1.55
   9   4 -10    2.65    1.02
   9  -4  -9   54.43    4.36
   9   4  -9   45.92    3.79
   9   4  -8  101.04    6.25
   9  -4  -7    0.92    0.60
   9   4  -7    1.13    0.83
   9   4  -6  121.52    6.29
  -9  -4   6  118.06    6.10
   9  -4  -6  110.96    5.78
   9   4  -6  101.87    6.57
   9   4  -5   17.22    1.88
   9  -4  -5   11.33    1.45
   9  -4  -4    6.59    1.12
  -9  -4   3   46.87    3.34
   9  -4  -3   47.25    3.13
  -9  -4   2  164.80    8.09
   9  -4  -2  156.58    7.73
  -9  -4   1   97.98    5.15
   9  -4  -1   73.32    4.50
  -9  -4   0  157.45    7.77
   9  -4   0  148.31    7.37
  -9  -4  -1   30.38    2.59
  -9   4  -2    6.32    1.72
  -9  -4  -2   10.43    1.51
  -9   4  -3   25.07    3.00
  -9   4  -4   30.51    2.39
  -9   4  -4   25.31    3.18
  -9   4  -5   65.56    3.92
  -9   4  -5   60.37    5.00
  -9   4  -6    1.39    0.68
  -9   4  -6   -0.19    1.33
  -9   4  -7    9.35    1.39
  -9   4  -7    4.49    1.68
  -9   4  -8   28.89    3.03
  -9   4  -9    0.59    0.81
  -9   4  -9   -0.29    0.75
  -9   4 -10    5.64    1.31
  -9   4 -10    3.32    1.04
  -9   4 -11   20.14    2.09
  -9   4 -12    6.33    1.07
   9  -5 -12    1.79    0.70
   9  -5 -12    2.35    0.72
   9  -5 -11   18.65    1.98
   9   5 -10    0.20    0.59
   9  -5 -10    0.13    0.68
   9  -5  -9  105.15    6.27
   9  -5  -8    1.68    0.97
   9   5  -7   26.81    2.34
   9  -5  -7   24.14    1.96
   9   5  -6    4.33    1.16
   9  -5  -6    3.08    0.84
   9   5  -5  228.24   10.60
  -9  -5   5  220.84   10.49
   9  -5  -5  224.86   10.24
  -9  -5   4   19.26    2.05
   9  -5  -4    7.03    1.24
  -9  -5   3  293.06   12.85
   9  -5  -3  267.43   12.40
  -9  -5   2   18.15    2.06
  -9  -5   1   12.59    1.66
  -9  -5   0    1.98    0.93
  -9  -5  -1   71.26    3.78
  -9   5  -1   20.73    2.86
  -9  -5  -2   39.60    2.78
  -9   5  -2   11.62    2.20
  -9  -5  -3   79.70    3.99
  -9   5  -3   22.87    3.17
  -9   5  -4   48.39    2.76
  -9   5  -4    4.11    1.63
  -9   5  -5   82.15    4.00
  -9   5  -5   36.29    3.89
  -9   5  -6    6.48    1.12
  -9   5  -6    2.79    1.29
  -9   5  -7   29.49    2.22
  -9   5  -7   24.09    2.68
  -9   5  -8    1.80    0.89
  -9   5  -8    2.29    1.05
  -9   5  -9   -0.94    0.70
  -9   5  -9    0.12    0.65
  -9   5 -10    0.91    0.59
  -9   5 -10    0.79    0.74
  -9   5 -11    6.81    1.00
  -9   5 -11    4.27    0.87
   9   6 -10   10.20    1.19
   9  -6 -10   11.68    1.31
   9   6  -9    7.75    1.13
   9   6  -8   75.54    4.39
   9  -6  -7    2.71    0.66
   9   6  -6   73.85    4.35
   9  -6  -6   79.13    4.13
   9   6  -5   29.58    2.42
   9  -6  -5   32.01    2.27
  -9  -6   4   22.81    2.15
   9  -6  -4   25.83    2.06
  -9  -6   3   27.64    2.41
   9  -6  -3   26.06    2.14
  -9  -6   2   72.92    4.44
  -9  -6   1   30.92    2.70
  -9  -6   0  125.66    6.65
  -9  -6  -1   29.86    2.65
  -9  -6  -2   12.24    1.62
  -9  -6  -3    5.79    1.14
  -9   6  -4   13.53    1.46
  -9  -6  -4    8.81    1.33
  -9   6  -5   30.16    2.08
  -9   6  -5    9.32    1.72
  -9   6  -6    9.17    1.12
  -9   6  -6    5.75    1.31
  -9   6  -7   15.71    1.41
  -9   6  -7    6.51    1.29
  -9   6  -8   19.33    1.96
  -9   6  -9    1.33    0.64
   9   7  -8   25.08    1.80
   9   7  -7   12.30    1.26
   9   7  -6   37.25    2.53
   9  -7  -6   40.33    2.34
   9   7  -5   30.23    2.23
   9  -7  -5   31.94    2.09
   9  -7  -4    4.88    0.83
  -9  -7   3   51.81    3.19
   9  -7  -3   47.93    2.93
  -9  -7   2   20.67    1.85
   9  -7  -2   16.54    1.54
  -9  -7   1    5.81    1.10
   9  -7  -1    3.47    0.78
  -9  -7   0   29.82    2.29
   9  -7   0   23.43    1.88
  -9  -7  -1   15.99    1.68
  -9  -7  -2   33.60    2.49
  -9  -7  -3   15.38    1.55
  -9   7  -4   16.86    1.42
  -9  -7  -4   13.68    1.47
  -9   7  -5    0.54    0.63
  -9   7  -5    6.66    0.88
  -9   7  -6    6.31    0.96
  -9   7  -6    6.40    0.80
   9  -8  -3   43.95    2.39
  -9  -8   2    8.37    0.96
   9  -8  -2    6.95    0.80
  -9  -8   1    9.55    1.02
   9  -8  -1    6.38    0.77
  -9  -8   0    9.85    1.05
  10   0 -14    0.77    0.54
  10   0 -13    0.12    0.66
  10   0 -12    2.05    0.91
  10   0 -11    0.33    0.88
  10   0 -10  174.20    9.54
  10   0  -9   -0.19    0.93
  10   0  -8    5.57    1.57
  10   0  -7    0.38    0.82
  10   0  -6    1.07    0.94
  10   0  -5    0.50    0.85
  10   0  -5   -0.86    1.52
  10   0  -5    0.98    1.15
  10   0  -4  239.64   11.82
  10   0  -4  213.02   15.12
  10   0  -3    1.12    0.87
  10   0  -3    0.40    1.49
  10   0  -3    1.23    1.53
  10   0  -2    0.90    0.74
 -10   0   2    1.21    1.23
  10   0  -2   -0.77    1.63
  10   0  -1    0.48    0.66
 -10   0   1    1.23    1.14
  10   0  -1    1.11    1.22
 -10   0   0   33.89    4.35
 -10   0  -1    1.28    1.13
 -10   0  -2  202.51    9.79
 -10   0  -3    0.48    0.78
 -10   0  -3    0.44    1.16
 -10   0  -4   10.27    1.63
 -10   0  -5   -0.14    0.69
 -10   0  -6   15.91    2.08
 -10   0  -7    0.59    0.90
 -10   0  -7   -0.16    0.71
 -10   0  -8    7.59    1.65
 -10   0  -9    0.62    0.84
 -10   0 -10   24.80    2.65
 -10   0 -11    0.40    0.71
 -10   0 -12    0.45    0.58
 -10   0 -13   -0.36    0.48
  10   1 -14   -0.27    0.61
  10  -1 -14    0.18    0.55
  10   1 -13   37.22    3.00
  10  -1 -13   39.95    3.05
  10   1 -12    5.13    1.22
  10  -1 -12    5.42    1.28
  10   1 -12    4.37    1.08
  10   1 -11    0.16    0.76
  10  -1 -11    0.47    0.87
  10   1 -11    0.55    0.69
  10   1 -10   22.88    2.53
  10   1 -10   24.89    2.76
  10  -1 -10   18.55    2.52
  10  -1  -9   67.31    4.92
  10   1  -9   62.49    4.78
  10   1  -9   52.90    4.28
  10  -1  -8    3.35    1.28
  10   1  -8    4.51    1.36
  10   1  -8    2.62    1.13
  10  -1  -7  308.09   14.30
  10   1  -7  289.69   14.15
  10   1  -7  263.54   13.58
  10  -1  -6   33.97    3.33
  10   1  -6   33.87    3.34
  10  -1  -5    2.31    1.01
  10   1  -5    3.82    1.19
  10  -1  -5    2.31    0.70
  10  -1  -4  167.85    9.07
  10   1  -4  193.93    9.38
  10  -1  -4  173.55   12.46
  10   1  -4  180.81   12.38
  10   1  -4  157.74   12.28
  10  -1  -4  166.76   12.50
  10  -1  -4  168.30    8.06
  10  -1  -3    0.42    0.75
  10   1  -3   -0.28    0.76
  10  -1  -3   -0.42    1.09
  10   1  -3   -0.39    1.29
  10   1  -3    0.41    1.28
  10  -1  -3   -0.41    1.08
  10  -1  -3    0.08    0.47
  10  -1  -2   17.82    2.06
  10   1  -2   14.80    1.93
 -10   1   2   18.28    3.15
  10   1  -2   16.89    3.38
  10  -1  -2   16.99    1.58
  10  -1  -1  259.03   12.23
  10   1  -1  265.47   12.30
  10   1  -1  237.52   15.19
  10  -1  -1  258.89   11.53
 -10   1   0    6.05    1.99
  10   1   0    5.98    2.03
 -10   1  -1   45.46    5.14
 -10   1  -2   87.54    7.22
 -10   1  -2   81.80    4.72
 -10  -1  -2   73.41    4.59
 -10  -1  -2   64.30    7.03
 -10   1  -2   67.22    7.17
 -10   1  -3   -0.33    0.86
 -10   1  -3    0.96    0.74
 -10  -1  -3    1.44    0.89
 -10  -1  -3    1.33    1.37
 -10   1  -3    0.88    1.36
 -10   1  -4    1.66    0.86
 -10  -1  -4    2.16    0.95
 -10   1  -5   48.45    3.68
 -10  -1  -5   49.53    3.68
 -10   1  -6    8.42    1.60
 -10  -1  -6    8.67    1.62
 -10   1  -6    9.01    1.61
 -10   1  -7    5.65    1.44
 -10  -1  -7    6.64    1.55
 -10   1  -7    5.21    1.32
 -10   1  -8   14.83    2.00
 -10  -1  -8   12.32    1.97
 -10   1  -9    4.09    1.13
 -10  -1  -9    2.49    1.12
 -10   1 -10   14.81    2.00
 -10  -1 -10   18.16    2.24
 -10   1 -11    1.47    0.83
 -10  -1 -11    0.65    0.80
 -10   1 -12    3.34    0.93
 -10  -1 -12    4.40    1.06
 -10  -1 -13    8.93    1.20
 -10   1 -13    6.57    1.04
  10  -2 -14    0.82    0.53
  10  -2 -13   68.33    4.19
  10   2 -12    8.84    1.40
  10  -2 -12    9.20    1.52
  10   2 -12    8.16    1.39
  10   2 -11   10.72    1.67
  10  -2 -11    9.93    1.72
  10   2 -11    8.71    1.58
  10  -2 -10   23.04    2.63
  10   2 -10   17.84    2.21
  10   2 -10   15.05    2.10
  10  -2 -10   15.50    2.14
  10   2  -9   24.50    2.71
  10   2  -9   22.37    2.57
  10  -2  -9   21.42    2.61
  10   2  -8   -0.69    1.24
  10   2  -8    0.50    0.76
  10   2  -7  105.19    6.30
  10  -2  -7   95.60    4.95
  10   2  -6   17.95    2.37
  10  -2  -6   17.40    1.69
  10   2  -5    1.78    0.89
  10  -2  -5    1.59    0.64
  10   2  -4    1.81    0.98
  10  -2  -4    3.51    0.83
  10   2  -3   21.03    2.31
  10  -2  -3   20.85    4.06
  10   2  -3   22.11    3.78
  10  -2  -3   21.15    1.86
  10   2  -2   11.43    1.67
 -10   2   2   13.35    2.78
  10  -2  -2   16.87    3.56
  10   2  -2   12.60    2.79
  10  -2  -2   11.75    1.38
  10   2  -1  158.18    8.26
 -10   2   1  169.56   11.23
  10  -2  -1  180.09   12.54
  10   2  -1  141.86   10.83
  10  -2  -1  169.00    7.75
 -10   2   0    7.48    2.26
  10  -2   0    4.69    2.13
  10  -2   0    4.42    0.88
 -10   2  -1    4.42    1.79
  10  -2   1    5.83    2.14
 -10   2  -1    5.88    1.13
 -10   2  -2   26.24    2.37
 -10   2  -3    1.81    1.24
 -10   2  -3    3.15    0.94
 -10   2  -4   26.53    3.11
 -10   2  -4   29.35    2.63
 -10   2  -5   96.76    5.70
 -10   2  -5   97.80    6.39
 -10   2  -6    7.30    1.38
 -10   2  -6    8.56    1.89
 -10   2  -7   38.29    3.65
 -10  -2  -8    5.23    1.32
 -10   2  -9   13.69    1.92
 -10  -2  -9   14.81    2.06
 -10   2 -10    0.25    0.66
 -10  -2 -10    0.81    0.76
 -10   2 -11   16.91    1.87
 -10  -2 -11   24.23    2.30
 -10  -2 -12   -0.19    0.56
  10  -3 -13    9.68    1.33
  10  -3 -12    1.15    0.78
  10  -3 -11    2.90    1.15
  10   3 -11    3.11    0.94
  10  -3 -10   63.61    4.56
  10   3 -10   59.60    4.28
  10   3  -9   14.68    2.02
  10  -3  -8   22.71    1.89
  10   3  -8   27.43    2.79
  10  -3  -7   -0.08    0.48
  10   3  -7    0.16    0.78
  10  -3  -6    2.51    0.73
  10  -3  -5   27.61    2.19
  10  -3  -4   92.48    4.96
  10  -3  -3   15.50    1.62
  10  -3  -2    1.83    0.70
  10  -3  -1    0.26    0.51
  10  -3   0   25.25    2.06
 -10  -3  -1   60.36    3.83
 -10   3  -2   94.09    6.17
 -10   3  -3    6.88    1.75
 -10   3  -4    0.19    1.06
 -10   3  -5   14.38    2.35
 -10   3  -6   22.63    2.82
 -10   3  -7   18.13    2.56
 -10  -3  -8   25.90    2.71
 -10   3  -9   10.92    1.71
 -10  -3  -9   10.23    1.61
 -10   3 -10   16.91    1.95
 -10   3 -11   35.70    2.71
 -10   3 -12   19.11    1.70
  10  -4 -12   16.48    1.74
  10  -4 -11   15.20    1.85
  10   4 -11   14.88    1.66
  10  -4 -10   19.89    2.28
  10   4 -10   17.44    1.93
  10  -4  -9    5.49    1.37
  10   4  -9    5.08    1.18
  10  -4  -8    1.88    0.62
  10   4  -8    3.33    1.09
  10  -4  -7    8.25    1.09
  10   4  -7    6.82    1.43
 -10  -4   6    0.30    0.54
  10  -4  -6    0.97    0.57
  10   4  -6    0.73    0.69
 -10  -4   5    9.22    1.35
  10  -4  -5   10.08    1.28
 -10  -4   4   27.73    2.39
  10  -4  -4   28.48    2.25
 -10  -4   3   31.93    2.61
  10  -4  -3   32.51    2.45
 -10  -4   2    1.61    0.75
  10  -4  -2    1.36    0.67
 -10  -4   1   31.27    2.64
  10  -4  -1   36.98    2.61
 -10  -4   0   17.78    1.91
  10  -4   0   17.59    1.72
 -10   4  -1    2.78    1.31
 -10  -4  -1    4.48    0.97
 -10  -4  -2   49.95    3.33
 -10   4  -2   41.13    3.95
 -10   4  -3    6.30    1.67
 -10   4  -4   38.54    3.64
 -10   4  -5    4.43    1.48
 -10   4  -6   16.02    2.26
 -10   4  -7    0.96    0.80
 -10   4  -8   53.11    3.55
 -10   4  -8   30.07    2.90
 -10   4  -9   12.94    1.68
 -10   4  -9    9.44    1.50
 -10   4 -10    4.68    0.99
 -10   4 -11    0.40    0.43
  10  -5 -11    3.61    0.84
  10   5 -10    0.29    0.49
  10  -5 -10   -0.10    0.55
  10  -5  -9    8.28    1.37
  10  -5  -8    5.19    1.22
  10  -5  -7   27.96    2.01
  10  -5  -6    0.58    0.47
 -10  -5   5    2.08    0.76
  10  -5  -5    3.27    0.76
 -10  -5   4    7.24    1.24
  10  -5  -4    7.56    1.10
 -10  -5   3    7.26    1.21
  10  -5  -3    5.89    1.02
 -10  -5   2    0.21    0.64
  10  -5  -2    0.44    0.56
 -10  -5   1   34.49    2.68
  10  -5  -1   31.85    2.43
 -10   5   0    0.31    1.06
 -10  -5   0    2.53    0.82
  10  -5   0    1.96    0.72
 -10  -5  -1   21.57    2.00
 -10   5  -1   10.62    1.84
 -10  -5  -2    8.92    1.33
 -10   5  -2    5.20    1.48
 -10   5  -3   25.59    2.70
 -10   5  -4    0.59    0.89
 -10   5  -5   20.24    2.36
 -10   5  -6   -0.25    0.75
 -10   5  -7   11.13    1.57
 -10   5  -8   -0.10    0.49
 -10   5  -8    0.30    0.55
 -10   5  -9   21.97    1.85
 -10   5  -9   12.71    1.49
  10   6  -9    2.76    0.67
  10   6  -8    7.45    1.02
  10  -6  -7    9.79    0.99
  10  -6  -6    0.35    0.36
  10  -6  -5    0.32    0.44
 -10  -6   4    4.07    0.86
  10  -6  -4    5.50    0.88
 -10  -6   3    1.96    0.73
  10  -6  -3    2.75    0.69
 -10  -6   2   -0.55    0.60
  10  -6  -2   -0.37    0.52
 -10  -6   1   44.68    3.03
  10  -6  -1   41.51    2.73
 -10  -6   0   37.70    2.70
  10  -6   0   33.11    2.35
 -10  -6  -1    0.55    0.48
 -10  -6  -2   16.37    1.67
 -10  -6  -3    5.43    0.93
 -10   6  -4    3.53    1.00
 -10   6  -5    8.98    1.35
 -10   6  -6   21.20    1.97
 -10   6  -7    1.40    0.54
 -10   6  -7    1.21    0.62
  10  -7  -5    3.77    0.59
  10  -7  -4   31.73    1.97
 -10  -7   3    1.10    0.55
  10  -7  -3    0.88    0.41
 -10  -7   2    1.09    0.49
  10  -7  -2    0.86    0.42
 -10  -7   1    1.60    0.58
  10  -7  -1    2.13    0.55
 -10  -7   0    7.32    0.99
 -10  -7  -1    4.07    0.75
 -10  -7  -2   39.88    2.50
 -10  -7  -3   45.18    2.65
 -10   7  -4    1.07    0.48
  11   0 -13   -0.43    0.53
  11   0 -12   47.34    3.36
  11   0 -11   -0.13    0.70
  11   0 -10   50.46    3.88
  11   0  -9    0.16    0.79
  11   0  -8    5.58    1.42
  11   0  -7    0.51    0.94
  11   0  -6   39.79    3.59
  11   0  -5    0.64    0.80
  11   0  -4    1.67    0.89
  11   0  -3   -0.28    0.76
  11   0  -2  142.12    7.60
  11   0  -1    0.87    0.57
  11   0   0   35.79    2.85
 -11   0  -1    0.56    0.76
 -11   0  -2  140.59    7.34
 -11   0  -3    0.12    0.62
 -11   0  -4   48.31    3.56
 -11   0  -5    0.64    0.75
 -11   0  -6    2.87    1.10
 -11   0  -6    5.82    1.29
 -11   0  -7   -0.13    0.70
 -11   0  -7    0.14    0.74
 -11   0  -8   63.14    4.30
 -11   0  -9   -0.13    0.64
 -11   0 -10   97.31    5.51
 -11   0 -11    0.10    0.51
 -11   0 -12    2.94    0.73
  11   1 -13   26.25    2.08
  11  -1 -13   26.06    2.07
  11   1 -12   11.36    1.49
  11  -1 -12    9.75    1.42
  11   1 -11    1.35    0.83
  11  -1 -11    1.60    0.91
  11   1 -11    2.41    0.84
  11   1 -10   -0.28    0.88
  11  -1 -10    0.14    0.78
  11   1 -10    0.12    0.61
  11   1  -9   58.84    4.23
  11   1  -9   45.81    3.65
  11   1  -9   52.21    4.00
  11  -1  -9   51.01    4.00
  11  -1  -8    4.89    1.29
  11   1  -8    4.12    1.25
  11   1  -8    2.95    1.04
  11  -1  -7    7.94    1.66
  11   1  -7    7.00    1.56
  11   1  -7    6.91    1.44
  11  -1  -6   46.39    3.88
  11   1  -6   47.06    3.88
  11  -1  -5    0.47    0.83
  11   1  -5    0.80    0.82
  11  -1  -4    0.75    0.81
  11   1  -4    0.60    0.75
  11  -1  -3    0.70    0.74
  11   1  -3   -0.14    0.81
  11  -1  -2   10.95    1.68
  11   1  -2   10.73    1.67
  11   1  -1   14.43    1.83
  11  -1  -1   11.54    1.67
  11  -1   0   -0.47    0.83
  11   1   0    0.24    0.73
 -11   1  -1   70.14    4.28
 -11  -1  -1   65.55    4.21
 -11   1  -2   15.96    1.92
 -11  -1  -2   19.53    2.06
 -11   1  -3   22.66    2.25
 -11  -1  -3   22.06    2.25
 -11   1  -4   22.10    2.31
 -11  -1  -4   26.25    2.46
 -11   1  -5  128.91    7.00
 -11  -1  -5  129.02    6.99
 -11   1  -6    0.26    0.89
 -11  -1  -6    0.13    0.92
 -11  -1  -7  116.86    6.69
 -11   1  -8   11.40    1.64
 -11  -1  -8   12.49    1.79
 -11   1  -9   17.73    1.98
 -11  -1  -9   17.64    2.05
 -11   1 -10    5.12    1.04
 -11  -1 -10    3.46    0.99
 -11   1 -11   12.94    1.49
 -11  -1 -11   16.87    1.70
 -11   1 -12    0.34    0.47
 -11  -1 -12    0.29    0.45
  11  -2 -12    8.99    1.25
  11  -2 -11   44.37    3.27
  11   2 -11   44.13    3.18
  11   2 -11   44.42    3.17
  11  -2 -10   18.22    2.11
  11   2 -10   18.63    2.06
  11   2 -10   20.73    2.14
  11  -2  -9   49.19    3.92
  11   2  -9   57.01    3.94
  11   2  -9   52.24    3.86
  11   2  -8    1.04    0.84
  11   2  -8    1.14    0.80
  11   2  -7    0.61    0.74
  11   2  -7   -0.29    0.68
  11   2  -6    4.45    1.22
  11   2  -5   32.70    3.02
  11  -2  -5   26.16    2.12
  11   2  -4    3.20    1.03
  11  -2  -4    3.22    0.78
  11   2  -3   -0.28    0.82
  11  -2  -3    0.17    0.50
  11   2  -2    9.72    1.61
  11  -2  -2   11.64    1.36
  11   2  -1   16.96    1.99
  11  -2  -1   17.84    1.65
  11   2   0    5.08    1.14
 -11   2   0    5.53    1.13
  11   2   1   24.85    2.33
 -11   2  -1   27.47    2.37
 -11   2  -2    2.36    1.19
 -11   2  -2    2.52    0.81
 -11   2  -3   17.13    1.92
 -11   2  -3   16.66    2.37
 -11   2  -4   19.85    2.13
 -11   2  -4   21.99    2.70
 -11   2  -5   49.95    3.56
 -11   2  -5   51.45    4.07
 -11   2  -6   -0.12    0.72
 -11   2  -6    0.15    0.90
 -11  -2  -7   35.14    3.03
 -11   2  -8   14.33    1.79
 -11  -2  -8   18.94    2.13
 -11   2  -9   -0.31    0.56
 -11  -2  -9    0.12    0.65
 -11  -2 -10   23.07    2.15
 -11  -2 -11    7.78    1.13
  11  -3 -12   22.94    1.93
  11  -3 -11   13.54    1.63
  11   3 -11   14.81    1.58
  11  -3 -10    1.78    0.86
  11   3 -10    1.60    0.78
  11  -3  -9   14.49    1.97
  11   3  -9   15.80    1.89
  11   3  -8   54.02    3.89
  11  -3  -7    1.86    0.61
  11   3  -7    3.87    1.13
  11  -3  -6   35.71    2.46
  11   3  -6   36.23    3.12
  11  -3  -5   25.50    2.05
  11  -3  -4    1.40    0.63
  11  -3  -3   49.88    3.15
  11  -3  -2   30.04    2.28
  11  -3  -1    2.47    0.70
 -11  -3   0    9.11    1.32
 -11   3  -1   11.51    2.06
 -11  -3  -1   10.58    1.38
 -11   3  -2    2.72    1.31
 -11   3  -3   43.85    3.86
 -11   3  -4   90.31    5.86
 -11   3  -5   14.40    2.11
 -11  -3  -7    2.61    0.95
 -11   3  -8   19.96    2.05
 -11  -3  -8   19.98    2.05
 -11   3  -9    0.39    0.50
 -11  -3  -9   -0.38    0.58
 -11   3 -10    7.51    1.10
  11  -4 -11   10.47    1.28
  11  -4 -10   -0.48    0.65
  11   4 -10    0.08    0.45
  11  -4  -9    7.53    1.36
  11   4  -9    7.68    1.17
  11  -4  -8   30.75    2.89
  11  -4  -8   35.87    2.23
  11   4  -8   38.62    2.88
  11  -4  -7    5.80    0.87
  11   4  -7    6.34    1.24
 -11  -4   6   69.30    3.93
  11  -4  -6   69.33    3.72
  11   4  -6   60.06    4.21
 -11  -4   5   11.46    1.39
  11  -4  -5   10.34    1.23
  11   4  -5   10.45    1.57
 -11  -4   4    1.41    0.66
  11  -4  -4    2.34    0.65
 -11  -4   3    0.67    0.60
  11  -4  -3    0.57    0.58
 -11  -4   2   88.19    4.87
  11  -4  -2   84.94    4.62
 -11  -4   1    5.05    0.99
  11  -4  -1    5.67    0.98
 -11  -4   0   58.59    3.17
 -11   4   0   17.12    2.69
 -11  -4  -1   62.19    3.66
 -11   4  -1   47.32    4.05
 -11   4  -2    1.26    1.08
 -11   4  -3    0.78    0.95
 -11   4  -4   18.98    2.36
 -11   4  -5    2.51    1.11
 -11   4  -6    1.45    0.96
 -11   4  -7    5.38    1.12
 -11   4  -8    0.09    0.50
 -11   4  -8   -0.09    0.52
 -11   4  -9    0.64    0.51
  11   5  -9   30.57    2.00
  11  -5  -9   22.73    2.04
  11  -5  -8    1.12    0.66
  11  -5  -7    9.89    1.43
  11  -5  -7   14.42    1.21
  11  -5  -6    1.51    0.51
 -11  -5   5   97.75    4.96
  11  -5  -5   92.47    4.70
 -11  -5   4    1.41    0.56
  11  -5  -4    0.34    0.44
 -11  -5   3   93.45    4.97
  11  -5  -3   92.16    4.75
 -11   5   2    0.25    0.78
 -11  -5   2   -0.26    0.54
  11  -5  -2    0.37    0.51
 -11   5   1    0.53    0.86
 -11  -5   1    2.49    0.70
  11  -5  -1    2.69    0.69
 -11  -5   0    1.86    0.67
 -11   5   0    0.79    0.85
 -11  -5  -1  148.98    5.25
 -11   5  -1   44.26    4.25
 -11  -5  -2    0.33    0.44
 -11   5  -2    0.13    0.76
 -11   5  -3    3.30    1.07
 -11   5  -4    0.23    0.67
 -11   5  -5   -0.11    0.66
 -11   5  -5   -0.10    0.53
 -11   5  -6    0.09    0.50
 -11   5  -7    1.81    0.62
 -11   5  -7    1.42    0.63
 -11   5  -8   -0.07    0.33
  11   6  -7    0.49    0.33
  11  -6  -6   17.22    1.27
 -11  -6   5    2.01    0.52
  11  -6  -5    1.76    0.46
 -11  -6   4    0.52    0.40
  11  -6  -4    0.16    0.37
 -11  -6   3    6.09    0.90
  11  -6  -3    5.20    0.77
 -11  -6   2   66.89    3.63
  11  -6  -2   61.25    3.35
 -11  -6   1    0.87    0.50
  11  -6  -1    0.34    0.38
 -11  -6   0   33.10    2.30
 -11  -6  -1    8.69    1.07
 -11  -6  -2    2.35    0.59
 -11   6  -3    0.41    0.50
 -11   6  -4    3.14    0.78
 -11   6  -5    0.07    0.45
  12   0 -12    5.31    0.91
  12   0 -11   -0.09    0.51
  12   0 -10   23.06    2.19
  12   0  -9    0.24    0.58
  12   0  -8   90.39    5.52
  12   0  -7   -0.14    0.68
  12   0  -6  102.59    6.11
  12   0  -5    0.29    0.80
  12   0  -4  145.88    7.87
  12   0  -3   -0.67    0.94
  12   0  -2  184.58    9.25
  12   0  -1    2.06    0.82
  12   0   0   41.04    3.04
 -12   0   0   37.31    2.89
  12   0   1    0.67    0.55
 -12   0  -1    0.54    0.66
 -12   0  -2    5.07    1.13
 -12   0  -3    0.11    0.63
 -12   0  -4    4.15    1.04
 -12   0  -5    0.22    0.63
 -12   0  -5    0.24    0.60
 -12   0  -6    8.91    1.41
 -12   0  -6    7.47    1.32
 -12   0  -7   -0.22    0.59
 -12   0  -8    4.97    1.06
 -12   0  -9    0.09    0.47
 -12   0 -10    0.45    0.47
  12   1 -11   17.53    1.71
  12  -1 -11   18.46    1.79
  12   1 -10    1.61    0.71
  12  -1 -10    1.31    0.69
  12   1  -9   51.53    3.36
  12   1  -9   46.94    3.45
  12  -1  -9   46.83    3.47
  12  -1  -8   30.38    2.67
  12   1  -8   29.49    2.68
  12   1  -8   24.26    2.31
  12  -1  -7  102.60    5.91
  12   1  -7  105.04    5.95
  12   1  -7   88.72    5.43
  12  -1  -6   10.98    1.69
  12   1  -6   11.19    1.73
  12   1  -6    8.85    1.47
  12  -1  -5   95.01    5.71
  12   1  -5   91.90    5.66
  12  -1  -4    4.22    1.09
  12   1  -4    5.48    1.29
  12  -1  -3   36.43    3.09
  12   1  -3   41.42    3.25
  12  -1  -2   36.60    2.94
  12   1  -2   32.55    2.80
  12  -1  -1   93.63    5.36
  12   1  -1   87.20    5.24
  12  -1   0   13.00    1.58
  12   1   0   12.10    1.54
 -12   1   0   10.66    1.49
 -12  -1   0   11.07    1.51
  12  -1   1   43.62    3.24
  12   1   1   48.21    3.33
 -12   1  -1   46.54    3.27
 -12  -1  -1   48.54    3.32
  12  -1   2   11.68    1.52
  12   1   2   10.41    1.48
 -12   1  -2   11.75    1.56
 -12  -1  -2   13.69    1.65
 -12   1  -3    0.44    0.60
 -12  -1  -3    1.31    0.75
 -12   1  -4    2.41    0.88
 -12  -1  -4    2.52    0.86
 -12   1  -5    0.22    0.68
 -12  -1  -5    0.54    0.64
 -12   1  -6   60.25    3.76
 -12  -1  -6   55.92    3.64
 -12  -1  -7   20.34    2.10
 -12  -1  -8   -0.41    0.66
 -12  -1  -9    4.69    0.96
 -12  -1 -10    0.38    0.48
  12   2 -11   36.87    2.44
  12  -2 -10   15.67    1.65
  12   2 -10   18.35    1.69
  12  -2  -9   11.71    1.59
  12   2  -9   14.66    1.61
  12   2  -9   12.67    1.58
  12   2  -8    2.39    0.81
  12   2  -8    3.88    0.98
  12   2  -7    7.30    1.31
  12   2  -7   10.22    1.49
  12   2  -6   20.72    2.22
  12   2  -6   21.13    2.18
  12   2  -5   49.20    3.64
  12   2  -4   75.61    4.78
  12   2  -3   32.65    2.80
  12   2  -2   27.55    2.49
  12   2  -1   18.93    2.04
 -12   2   1   22.26    2.05
  12   2   0    4.02    1.02
 -12   2   0    3.76    0.92
  12   2   1   63.03    3.71
 -12   2  -1   60.43    3.63
  12   2   2    0.30    0.54
 -12   2  -2    0.70    0.60
 -12   2  -2    1.34    1.06
  12   2   3   19.21    1.85
 -12   2  -3   17.89    1.86
 -12   2  -3   14.72    2.07
 -12   2  -4    3.81    0.92
 -12   2  -4    3.60    1.10
 -12   2  -5   16.95    1.72
 -12   2  -5    9.23    1.58
 -12  -2  -6    1.12    0.75
 -12   2  -6    0.95    0.79
 -12  -2  -7    0.52    0.66
 -12  -2  -8    2.73    0.80
 -12  -2  -9   39.17    2.69
  12  -3 -10   11.45    1.36
  12   3 -10   15.85    1.46
  12  -3  -9    1.03    0.62
  12   3  -9    2.12    0.68
  12  -3  -8   18.30    2.02
  12   3  -8   21.36    1.98
 -12  -3   7   27.80    2.03
  12   3  -7   24.56    2.25
  12   3  -6   10.37    1.49
  12   3  -5    1.25    0.73
  12  -3  -4   35.47    2.40
 -12  -3   3    7.19    1.11
  12  -3  -3    9.82    1.17
 -12  -3   2   26.02    2.17
  12  -3  -2   29.68    2.11
 -12  -3   1   13.79    1.51
  12  -3  -1   11.44    1.29
 -12   3   0    4.52    1.47
 -12  -3   0    8.09    1.13
 -12   3  -1    3.51    1.23
 -12   3  -2   18.63    2.29
 -12   3  -3   19.88    2.28
 -12   3  -4    4.01    1.16
 -12   3  -5    0.24    0.74
 -12  -3  -6   48.37    3.31
 -12   3  -7    0.09    0.42
 -12  -3  -7    0.44    0.51
 -12   3  -8    6.86    0.99
 -12  -3  -8    8.41    1.11
  12  -4  -9   -0.22    0.51
  12   4  -9    0.06    0.35
  12  -4  -8   19.73    1.93
  12   4  -8   26.12    1.97
  12   4  -7    8.41    1.17
 -12  -4   6    1.08    0.45
  12   4  -6    0.37    0.52
 -12  -4   5    8.70    1.11
  12  -4  -5   10.79    1.11
  12   4  -5    8.54    1.27
 -12  -4   4    0.15    0.41
  12  -4  -4   -0.06    0.38
  12   4  -4    0.10    0.49
 -12  -4   3    1.18    0.52
  12  -4  -3    0.33    0.40
 -12  -4   2   -0.16    0.40
  12  -4  -2    0.07    0.42
 -12  -4   1   46.14    2.72
  12  -4  -1   47.19    2.56
 -12   4   0   15.05    2.13
 -12  -4   0   41.47    2.43
 -12  -4  -1    4.94    0.85
 -12   4  -1    3.77    1.12
 -12   4  -2    1.50    0.89
 -12   4  -3    3.51    1.00
 -12   4  -4    0.11    0.64
 -12  -4  -5    1.55    0.64
 -12   4  -5    1.24    0.79
 -12   4  -6    2.71    0.79
 -12   4  -7    1.65    0.55
  12  -5  -7   -0.14    0.41
 -12  -5   6   -0.21    0.32
  12  -5  -6    0.08    0.47
 -12  -5   5    2.91    0.60
  12  -5  -5    3.45    0.59
 -12  -5   4    4.47    0.73
  12  -5  -4    4.31    0.68
 -12  -5   3   20.09    1.46
  12  -5  -3   16.77    1.24
 -12  -5   2    4.07    0.74
  12  -5  -2    3.68    0.66
 -12  -5   1   10.70    1.12
 -12   5   1    3.25    0.99
 -12  -5   0    1.41    0.50
 -12   5   0   -0.30    0.73
 -12  -5  -1   -0.26    0.36
 -12   5  -1   -0.20    0.59
 -12   5  -2    0.09    0.56
 -12   5  -3    9.18    1.35
 -12   5  -4    0.30    0.48
 -12   5  -5   -0.13    0.42
 -12  -6   2    3.91    0.62
 -12  -6   1    6.32    0.77
  13   0 -10   21.99    1.77
  13   0  -9    0.16    0.44
  13   0  -8    5.96    1.06
  13   0  -7   -0.73    0.62
  13   0  -6    1.88    0.74
  13   0  -5   -0.11    0.54
  13   0  -4    4.38    1.03
  13   0  -3   -0.34    0.63
  13   0  -2   52.76    3.59
 -13   0   2   53.24    3.40
  13   0  -1   -0.11    0.63
 -13   0   1   -0.09    0.57
  13   0   0    7.34    1.23
 -13   0   0    8.54    1.27
  13   0   1   -0.20    0.62
 -13   0  -1   -0.95    0.73
  13   0   2   40.95    2.86
 -13   0  -2   38.60    2.84
  13   0   3   -0.18    0.55
 -13   0  -3    0.09    0.47
  13   0   4   70.37    4.14
 -13   0  -4   75.56    4.27
  13   0   5   -0.08    0.43
 -13   0  -5    0.09    0.47
 -13   0  -6    8.79    1.22
 -13   0  -7   -0.15    0.44
 -13   0  -8   13.88    1.34
  13   1  -9    5.63    0.95
  13  -1  -9    5.68    0.93
  13   1  -8    5.89    1.01
  13  -1  -8    4.87    0.95
  13  -1  -7    5.55    1.05
  13   1  -7    4.40    0.96
  13  -1  -6   14.56    1.71
  13   1  -6   18.04    1.87
  13  -1  -5    0.66    0.64
  13   1  -5    0.22    0.58
  13  -1  -4   -0.45    0.71
  13   1  -4   -0.34    0.71
  13  -1  -3    1.22    0.75
  13   1  -3    1.00    0.71
  13  -1  -2   13.51    1.68
  13   1  -2   18.40    1.88
 -13   1   2   13.00    1.54
 -13  -1   2   14.20    1.63
  13  -1  -1   25.34    2.31
  13   1  -1   28.79    2.38
 -13   1   1   25.91    2.20
 -13  -1   1   25.33    2.17
  13  -1   0    4.44    1.05
  13   1   0    5.35    1.08
 -13   1   0    4.72    1.00
 -13  -1   0    4.17    0.94
  13  -1   1   28.68    2.33
  13   1   1   27.78    2.30
 -13   1  -1   28.69    2.29
 -13  -1  -1   25.73    2.20
  13  -1   2    0.56    0.55
  13   1   2    1.20    0.58
 -13   1  -2    1.28    0.60
 -13  -1  -2    1.28    0.66
  13  -1   3    0.53    0.51
  13   1   3   -0.09    0.46
 -13   1  -3    0.18    0.53
 -13  -1  -3    0.09    0.48
  13  -1   4   21.77    1.88
  13   1   4   22.63    1.90
 -13   1  -4   20.59    1.89
 -13  -1  -4   21.88    1.94
  13  -1   5   18.34    1.66
  13   1   5   17.04    1.62
 -13   1  -5   22.34    1.88
 -13  -1  -5   21.45    1.85
 -13  -1  -5   13.57    1.64
  13   1   6   -0.29    0.57
 -13  -1  -6    0.44    0.58
  13  -1   7   63.84    3.19
 -13  -1  -7   42.52    3.08
  13  -1   8    0.22    0.34
  13   1   8    0.67    0.41
 -13  -1  -8    0.14    0.40
  13   2  -9   20.99    1.64
  13   2  -8    1.58    0.55
  13   2  -7    0.16    0.44
  13   2  -6    3.96    0.87
  13   2  -6    2.22    0.77
  13   2  -5   29.66    2.39
  13   2  -5   26.92    2.26
  13   2  -4    5.79    1.05
  13   2  -3   20.19    1.96
 -13   2   3   18.85    1.75
  13   2  -2   -0.10    0.67
 -13   2   2   -0.16    0.63
 -13   2   1    3.82    1.21
  13   2  -1    6.44    1.09
 -13  -2   1    6.22    0.93
 -13   2   1    4.83    0.93
 -13   2   0    0.25    0.73
  13   2   0   -0.18    0.58
 -13   2   0    0.16    0.54
  13   2   1   26.58    2.16
 -13   2  -1   26.86    2.12
 -13   2  -1   23.10    2.37
  13   2   2   24.23    1.94
 -13   2  -2   26.98    2.01
  13   2   3    8.89    1.17
 -13   2  -3    9.77    1.23
  13   2   4    8.38    1.08
 -13   2  -4    8.68    1.13
  13   2   5    4.84    0.79
 -13  -2  -5    3.27    0.86
  13   2   6    7.24    0.91
 -13  -2  -6    3.98    0.86
 -13  -2  -7    6.47    0.98
  13  -3  -8   10.94    1.28
  13   3  -8   17.14    1.40
 -13  -3   7    0.05    0.29
  13  -3  -7    0.31    0.55
  13   3  -7    0.14    0.41
 -13  -3   6   26.18    1.81
  13   3  -6   22.26    1.93
 -13  -3   5    4.67    0.76
  13   3  -5    4.62    0.91
 -13  -3   4    0.07    0.39
  13   3  -4   -0.35    0.63
 -13  -3   3    5.55    0.87
 -13  -3   2   19.01    1.56
 -13   3   2    9.19    1.87
 -13   3   1    4.43    1.33
 -13  -3   1    9.62    1.09
 -13   3   0   16.69    2.02
 -13   3  -1    0.22    0.78
 -13   3  -2    4.36    1.02
 -13   3  -3    1.88    0.78
 -13   3  -4    7.70    1.23
 -13  -3  -5    3.98    0.84
 -13   3  -6    0.87    0.44
 -13  -3  -6    0.73    0.47
 -13  -4   6   17.58    1.30
  13   4  -6   14.51    1.34
 -13  -4   5    9.42    0.92
  13   4  -5    6.87    0.91
 -13   4   4    0.44    0.58
 -13  -4   4    0.28    0.31
  13   4  -4   -0.21    0.58
 -13  -4   3   21.73    1.51
  13   4  -3   19.23    1.59
 -13  -4   2   13.20    1.23
 -13   4   2   12.76    1.80
 -13  -4   1    5.61    0.77
 -13   4   1    0.88    0.90
 -13  -4   0   44.00    2.23
 -13   4   0   15.85    2.00
 -13   4  -1    6.18    1.19
 -13   4  -2    0.61    0.59
 -13   4  -3    2.11    0.72
  14   0  -6    2.23    0.64
  14   0  -5    0.08    0.42
 -14   0   5    0.06    0.38
  14   0  -4  126.22    6.29
 -14   0   4  125.49    6.01
  14   0  -3   -0.26    0.53
 -14   0   3    0.21    0.42
  14   0  -2   29.78    2.28
 -14   0   2   28.60    2.13
 -14   0   1   -0.44    0.62
  14   0   0    0.74    0.72
 -14   0   0    1.40    0.71
  14   0   1   -0.08    0.51
 -14   0  -1   -0.29    0.51
  14   0   2   37.06    2.63
 -14   0  -2   45.94    2.79
  14   0   3   -0.07    0.38
 -14   0  -3   -0.07    0.41
  14   0   4   -0.07    0.36
  14   0   5   -0.12    0.35
  14   1  -7   34.15    2.33
  14  -1  -7   34.15    2.34
  14  -1  -6    1.18    0.51
  14   1  -6    1.47    0.51
 -14   1   6    1.13    0.45
 -14  -1   6    0.96    0.43
  14  -1  -5   18.40    1.65
  14   1  -5   18.35    1.65
 -14   1   5   18.79    1.50
 -14  -1   5   17.27    1.46
  14  -1  -4   27.14    2.14
  14   1  -4   32.75    2.30
 -14   1   4   27.27    1.99
 -14  -1   4   29.26    2.04
  14  -1  -3    0.82    0.55
  14   1  -3    1.15    0.57
 -14   1   3    0.53    0.44
 -14  -1   3    2.31    0.62
  14  -1  -2    2.88    0.79
  14   1  -2    4.54    0.90
 -14   1   2    3.23    0.76
 -14  -1   2    4.23    0.81
  14  -1  -1   35.36    2.50
  14   1  -1   35.38    2.52
 -14   1   1   35.35    2.39
 -14  -1   1   33.08    2.33
  14  -1   0   -0.16    0.54
  14   1   0    0.08    0.54
 -14   1   0    0.14    0.55
 -14  -1   0   -0.28    0.62
  14  -1   1    2.36    0.66
  14   1   1    2.36    0.67
 -14   1  -1    2.30    0.64
 -14  -1  -1    2.85    0.70
  14  -1   2   15.01    1.49
  14   1   2   17.91    1.59
 -14   1  -2   16.79    1.54
 -14  -1  -2   15.76    1.49
  14  -1   3    0.14    0.43
  14   1   3    0.07    0.42
 -14   1  -3    0.79    0.50
 -14  -1  -3    0.85    0.53
 -14  -1  -3    1.64    0.67
  14  -1   4    1.32    0.49
  14   1   4    1.63    0.51
 -14  -1  -4    0.80    0.50
  14  -1   5   13.79    1.27
  14   1   5   14.09    1.26
 -14  -2   6    1.13    0.38
 -14  -2   5    2.64    0.53
  14   2  -5    1.28    0.48
 -14  -2   4   13.80    1.19
  14   2  -4   11.90    1.25
  14   2  -3   -0.21    0.46
 -14  -2   3    0.05    0.28
  14   2  -3   -0.07    0.37
  14   2  -2   16.17    1.54
 -14  -2   2   18.08    1.42
  14   2  -1   51.64    3.06
 -14   2   1   48.93    2.89
  14   2   0    0.41    0.52
  14   2   1    3.82    0.72
 -14  -2  -3    1.09    0.52
 -14  -2  -4    1.45    0.50
 -14  -3   4   40.37    1.97
  14   3  -4   36.17    2.05
 -14  -3   3    0.05    0.27
  14   3  -3   -0.06    0.45
 -14  -3   2   11.66    0.97
  14   3  -2   11.54    1.10
 -14   3   1   -0.31    0.62
 -14   3   0    2.59    0.76
 -14   3  -1    1.76    0.57
   0   0   0    0.00    0.00
TITL exp_61_no1_20210216 in P2/c
REM P2/c (#13 in standard setting)
CELL 1.54184  12.342751   8.460251  16.054308  90.0000  92.8810  90.0000
ZERR    7.00   0.000601   0.000376   0.000649   0.0000   0.0044   0.0000
LATT  1
SYMM -x, y,-z+1/2
SFAC C H N O
UNIT 77.00 70.00 7.00 7.00
TREF
HKLF 4
END
_computing_structure_solution     'SHELXT 2018/2 (Sheldrick, 2018)'
;
_shelx_hkl_checksum     41539
_shelx_res_file
;
TITL exp_61_no1_20210216_a.res in P2/c
    exp_61_no1_20210216.res
    created by SHELXL-2018/3 at 15:29:41 on 25-Feb-2021
REM Old TITL exp_61_no1_20210216 in P2/c
REM SHELXT solution in P2/c: R1 0.324, Rweak 0.052, Alpha 0.046
REM <I/s> 1.311 for 223 systematic absences, Orientation as input
REM Formula found by SHELXT: C13 N4B O9 Br2
CELL 1.54184 12.3428 8.4603 16.0543 90 92.881 90
ZERR 4 0.0006 0.0004 0.0006 0 0.004 0
LATT 1
SYMM -X,+Y,0.5-Z
SFAC C H Cl N O Zn
UNIT 32 88 8 16 36 4
L.S. 5 0 0
PLAN  1
list 4
fmap 2 53
acta
OMIT -8 4 7
OMIT -8 2 4
OMIT -9 6 1
OMIT 8 2 2
OMIT 12 5 3
OMIT 7 3 7
OMIT 8 1 8
OMIT -8 1 1
OMIT 8 3 10
OMIT 12 4 6
OMIT 8 2 10
OMIT -8 1 4
REM <olex2.extras>
REM <HklSrc "%exp_61_no1_20210216.hkl">
REM </olex2.extras>
WGHT    0.099100    7.937200
FVAR       0.24602   0.61775
ZN1   6    0.260408    0.651005    0.405864    11.00000    0.03487    0.01812 =
         0.01836   -0.00246    0.00451   -0.00148
CL1   3    0.777454    0.748876    0.443975    11.00000    0.03519    0.01985 =
         0.02074   -0.00139    0.00039   -0.00120
CL3   3    0.500000    0.359215    0.250000    10.50000    0.05605    0.02078 =
         0.03809    0.00000    0.01463    0.00000
CL2   3    0.000000    0.402072    0.250000    10.50000    0.05906    0.03688 =
         0.03339    0.00000    0.01382    0.00000
O2    5    0.865277    0.650297    0.474750    11.00000    0.04067    0.03287 =
         0.03901    0.00952    0.00029    0.00407
O1    5    0.257102    0.430717    0.365800    11.00000    0.05213    0.02398 =
         0.03965   -0.00983    0.01891   -0.00666
AFIX   7
H1A   2    0.288342    0.423897    0.319539    11.00000   -1.50000
H1B   2    0.191532    0.403407    0.353540    11.00000   -1.50000
AFIX   0
O5    5    0.695018    0.652984    0.402244    11.00000    0.04946    0.02315 =
         0.03215    0.00056   -0.01306   -0.01117
O4    5    0.815760    0.865100    0.387098    11.00000    0.05801    0.02898 =
         0.02868    0.00908    0.00134   -0.00825
O3    5    0.731416    0.828352    0.513342    11.00000    0.05601    0.04112 =
         0.03937   -0.01727    0.01816   -0.00328
O8    5    0.526533    0.455630    0.319962    11.00000    0.07143    0.03142 =
         0.06428   -0.01666   -0.02008    0.00855
O7    5    0.086438    0.498408    0.222963    11.00000    0.08861    0.05891 =
         0.05724   -0.01945    0.03593   -0.03000
C6    1    0.172549    0.729243    0.568058    11.00000    0.05393    0.02583 =
         0.02275   -0.00320    0.01611    0.00259
PART 1
AFIX  23
H6AA  2    0.166719    0.628890    0.596708    10.50000   -1.20000
H6AB  2    0.130034    0.806911    0.596576    10.50000   -1.20000
AFIX  23
PART 0
PART 2
H6BC  2    0.133141    0.634016    0.581254    10.50000   -1.20000
H6BD  2    0.182279    0.791458    0.618632    10.50000   -1.20000
AFIX   0
PART 0
PART 1
O9A   5    0.429974    0.242830    0.271002    21.00000    0.08876    0.05235 =
         0.05323    0.02403   -0.02133   -0.04785
PART 0
C8    1    0.461187    0.742753    0.501355    11.00000    0.04233    0.04953 =
         0.03194   -0.01318   -0.00291    0.00403
PART 1
AFIX  23
H8AA  2    0.487825    0.803166    0.549486    10.50000   -1.20000
H8AB  2    0.512480    0.658178    0.492711    10.50000   -1.20000
AFIX  23
PART 0
PART 2
H8BC  2    0.524175    0.810202    0.510715    10.50000   -1.20000
H8BD  2    0.479795    0.636990    0.520513    10.50000   -1.20000
AFIX   0
PART 0
C4    1    0.071010    0.843741    0.350314    11.00000    0.04248    0.03840 =
         0.03581   -0.00971   -0.00803    0.00755
PART 1
AFIX  23
H4AA  2    0.018566    0.760976    0.337036    10.50000   -1.20000
H4AB  2    0.043655    0.941480    0.325667    10.50000   -1.20000
AFIX  23
PART 0
PART 2
H4BC  2    0.031273    0.783663    0.307339    10.50000   -1.20000
H4BD  2    0.023943    0.927003    0.368971    10.50000   -1.20000
AFIX   0
PART 0
C2    1    0.359935    0.861955    0.283775    11.00000    0.05555    0.03187 =
         0.02703    0.00669    0.01423   -0.00427
PART 1
AFIX  23
H2AA  2    0.351470    0.797633    0.233856    10.50000   -1.20000
H2AB  2    0.412558    0.944234    0.274066    10.50000   -1.20000
AFIX  23
PART 0
PART 2
H2BC  2    0.399202    0.791877    0.248175    10.50000   -1.20000
H2BD  2    0.352000    0.963274    0.255853    10.50000   -1.20000
AFIX   0
PART 0
PART 1
N4A   4    0.353297    0.671973    0.519387    10.50000    0.02620    0.01459 =
         0.02362   -0.00036    0.00261    0.00754
AFIX  13
H4A   2    0.362285    0.569147    0.546981    10.50000   -1.20000
AFIX   0
N2A   4    0.176207    0.802980    0.314898    10.50000    0.03876    0.02133 =
         0.01693   -0.00371    0.00271   -0.00659
AFIX  13
H2A   2    0.163507    0.746012    0.262159    10.50000   -1.20000
AFIX   0
N1A   4    0.398799    0.760902    0.356990    10.50000    0.03024    0.01561 =
         0.02570    0.00125    0.00294    0.00248
AFIX  13
H1AA  2    0.446853    0.678514    0.336943    10.50000   -1.20000
AFIX   0
N3A   4    0.130422    0.713080    0.479221    10.50000    0.03026    0.01493 =
         0.02765   -0.00560   -0.00021    0.00421
AFIX  13
H3A   2    0.074948    0.630179    0.475250    10.50000   -1.20000
AFIX   0
C3A   1    0.251855    0.935414    0.303428    10.50000    0.04152    0.02681 =
         0.01630   -0.00201   -0.00256   -0.00131
AFIX  23
H3AA  2    0.259465    0.998537    0.353821    10.50000   -1.20000
H3AB  2    0.225447    1.002771    0.257917    10.50000   -1.20000
AFIX   0
C5A   1    0.084842    0.862595    0.444025    10.50000    0.02276    0.01627 =
         0.03636   -0.00627    0.00011    0.00300
AFIX  23
H5AA  2    0.133508    0.949844    0.457747    10.50000   -1.20000
H5AB  2    0.015347    0.884647    0.467187    10.50000   -1.20000
AFIX   0
C7A   1    0.289196    0.780367    0.569063    10.50000    0.03580    0.02742 =
         0.01874   -0.00148    0.00040    0.00406
AFIX  23
H7AA  2    0.293554    0.886458    0.546567    10.50000   -1.20000
H7AB  2    0.319046    0.782356    0.626111    10.50000   -1.20000
AFIX   0
C1A   1    0.456364    0.846148    0.427837    10.50000    0.03876    0.01254 =
         0.03518   -0.00816    0.00920   -0.01151
AFIX  23
H1AB  2    0.529179    0.873893    0.413020    10.50000   -1.20000
H1AC  2    0.417900    0.942758    0.439999    10.50000   -1.20000
AFIX   0
PART 0
PART 2
N1B   4    0.426518    0.740305    0.410990    10.50000    0.02187    0.04443 =
         0.03672   -0.00072    0.00166    0.00546
AFIX  13
H1BA  2    0.471976    0.663912    0.382960    10.50000   -1.20000
AFIX   0
C1B   1    0.420509    0.882289    0.361667    10.50000    0.04040    0.03497 =
         0.03786   -0.00658    0.01799   -0.01430
AFIX  23
H1BB  2    0.386928    0.964996    0.393325    10.50000   -1.20000
H1BC  2    0.493463    0.916393    0.350715    10.50000   -1.20000
AFIX   0
N4B   4    0.282314    0.685098    0.537075    10.50000    0.06773    0.01251 =
         0.01863    0.00203    0.00009    0.01102
AFIX  13
H4B   2    0.308024    0.586973    0.563809    10.50000   -1.20000
AFIX   0
C7B   1    0.364034    0.807890    0.548946    10.50000    0.04579    0.03479 =
         0.02819   -0.00842   -0.00921    0.00715
AFIX  23
H7BA  2    0.383889    0.822821    0.607646    10.50000   -1.20000
H7BB  2    0.338491    0.907531    0.525404    10.50000   -1.20000
AFIX   0
N3B   4    0.103458    0.734250    0.424227    10.50000    0.03456    0.04639 =
         0.03698   -0.01139    0.01029   -0.00951
AFIX  13
H3B   2    0.052515    0.645734    0.426759    10.50000   -1.20000
AFIX   0
C5B   1    0.108380    0.822119    0.503520    10.50000    0.03679    0.03624 =
         0.03799   -0.00488    0.01263   -0.00541
AFIX  23
H5BA  2    0.035586    0.839754    0.521684    10.50000   -1.20000
H5BB  2    0.142278    0.924175    0.495850    10.50000   -1.20000
AFIX   0
N2B   4    0.249164    0.793661    0.297170    10.50000    0.05245    0.02808 =
         0.01756   -0.00213   -0.00151    0.00646
AFIX  13
H2B   2    0.224070    0.730603    0.248759    10.50000   -1.20000
AFIX   0
C3B   1    0.168584    0.914381    0.315479    10.50000    0.07212    0.03529 =
         0.02380   -0.00197   -0.01385    0.00846
AFIX  23
H3BA  2    0.147684    0.971106    0.264677    10.50000   -1.20000
H3BB  2    0.200630    0.989686    0.355062    10.50000   -1.20000
AFIX   0
O9B   5    0.384083    0.296388    0.255309   -21.00000    0.07148    0.07295 =
         0.05587   -0.04034    0.02807   -0.02656
PART 0
O6    5    0.041208    0.312653    0.317521    11.00000    0.07352    0.18819 =
         0.15581    0.13628    0.03267    0.03710
HKLF 4
REM  exp_61_no1_20210216_a.res in P2/c
REM wR2 = 0.1856, GooF = S = 1.078, Restrained GooF = 1.078 for all data
REM R1 = 0.0665 for 2670 Fo > 4sig(Fo) and 0.0758 for all 3025 data
REM 301 parameters refined using 0 restraints
END
WGHT      0.0991      7.9373
REM Highest difference peak  1.153,  deepest hole -0.844,  1-sigma level  0.145
Q1    1   0.4875  0.6589  0.4083  11.00000  0.05    1.15
;
_shelx_res_checksum     56542
_iucr_refine_instructions_details
;
TITL exp_61_no1_20210216_a.res in P2/c
    exp_61_no1_20210216.res
    created by SHELXL-2018/3 at 15:29:41 on 25-Feb-2021
REM Old TITL exp_61_no1_20210216 in P2/c
REM SHELXT solution in P2/c: R1 0.324, Rweak 0.052, Alpha 0.046
REM <I/s> 1.311 for 223 systematic absences, Orientation as input
REM Formula found by SHELXT: C13 N4B O9 Br2
CELL 1.54184 12.3428 8.4603 16.0543 90 92.881 90
ZERR 4 0.0006 0.0004 0.0006 0 0.004 0
LATT 1
SYMM -X,+Y,0.5-Z
SFAC C H Cl N O Zn
UNIT 32 88 8 16 36 4
L.S. 5 0 0
PLAN  1
list 4
fmap 2 53
acta
OMIT -8 4 7
OMIT -8 2 4
OMIT -9 6 1
OMIT 8 2 2
OMIT 12 5 3
OMIT 7 3 7
OMIT 8 1 8
OMIT -8 1 1
OMIT 8 3 10
OMIT 12 4 6
OMIT 8 2 10
OMIT -8 1 4
REM <olex2.extras>
REM <HklSrc "%exp_61_no1_20210216.hkl">
REM </olex2.extras>
WGHT    0.099100    7.937200
FVAR       0.24602   0.61775
ZN1   6    0.260408    0.651005    0.405864    11.00000    0.03487    0.01812 =
         0.01836   -0.00246    0.00451   -0.00148
CL1   3    0.777454    0.748876    0.443975    11.00000    0.03519    0.01985 =
         0.02074   -0.00139    0.00039   -0.00120
CL3   3    0.500000    0.359215    0.250000    10.50000    0.05605    0.02078 =
         0.03809    0.00000    0.01463    0.00000
CL2   3    0.000000    0.402072    0.250000    10.50000    0.05906    0.03688 =
         0.03339    0.00000    0.01382    0.00000
O2    5    0.865277    0.650297    0.474750    11.00000    0.04067    0.03287 =
         0.03901    0.00952    0.00029    0.00407
O1    5    0.257102    0.430717    0.365800    11.00000    0.05213    0.02398 =
         0.03965   -0.00983    0.01891   -0.00666
AFIX   7
H1A   2    0.288342    0.423897    0.319539    11.00000   -1.50000
H1B   2    0.191532    0.403407    0.353540    11.00000   -1.50000
AFIX   0
O5    5    0.695018    0.652984    0.402244    11.00000    0.04946    0.02315 =
         0.03215    0.00056   -0.01306   -0.01117
O4    5    0.815760    0.865100    0.387098    11.00000    0.05801    0.02898 =
         0.02868    0.00908    0.00134   -0.00825
O3    5    0.731416    0.828352    0.513342    11.00000    0.05601    0.04112 =
         0.03937   -0.01727    0.01816   -0.00328
O8    5    0.526533    0.455630    0.319962    11.00000    0.07143    0.03142 =
         0.06428   -0.01666   -0.02008    0.00855
O7    5    0.086438    0.498408    0.222963    11.00000    0.08861    0.05891 =
         0.05724   -0.01945    0.03593   -0.03000
C6    1    0.172549    0.729243    0.568058    11.00000    0.05393    0.02583 =
         0.02275   -0.00320    0.01611    0.00259
PART 1
AFIX  23
H6AA  2    0.166719    0.628890    0.596708    10.50000   -1.20000
H6AB  2    0.130034    0.806911    0.596576    10.50000   -1.20000
AFIX  23
PART 0
PART 2
H6BC  2    0.133141    0.634016    0.581254    10.50000   -1.20000
H6BD  2    0.182279    0.791458    0.618632    10.50000   -1.20000
AFIX   0
PART 0
PART 1
O9A   5    0.429974    0.242830    0.271002    21.00000    0.08876    0.05235 =
         0.05323    0.02403   -0.02133   -0.04785
PART 0
C8    1    0.461187    0.742753    0.501355    11.00000    0.04233    0.04953 =
         0.03194   -0.01318   -0.00291    0.00403
PART 1
AFIX  23
H8AA  2    0.487825    0.803166    0.549486    10.50000   -1.20000
H8AB  2    0.512480    0.658178    0.492711    10.50000   -1.20000
AFIX  23
PART 0
PART 2
H8BC  2    0.524175    0.810202    0.510715    10.50000   -1.20000
H8BD  2    0.479795    0.636990    0.520513    10.50000   -1.20000
AFIX   0
PART 0
C4    1    0.071010    0.843741    0.350314    11.00000    0.04248    0.03840 =
         0.03581   -0.00971   -0.00803    0.00755
PART 1
AFIX  23
H4AA  2    0.018566    0.760976    0.337036    10.50000   -1.20000
H4AB  2    0.043655    0.941480    0.325667    10.50000   -1.20000
AFIX  23
PART 0
PART 2
H4BC  2    0.031273    0.783663    0.307339    10.50000   -1.20000
H4BD  2    0.023943    0.927003    0.368971    10.50000   -1.20000
AFIX   0
PART 0
C2    1    0.359935    0.861955    0.283775    11.00000    0.05555    0.03187 =
         0.02703    0.00669    0.01423   -0.00427
PART 1
AFIX  23
H2AA  2    0.351470    0.797633    0.233856    10.50000   -1.20000
H2AB  2    0.412558    0.944234    0.274066    10.50000   -1.20000
AFIX  23
PART 0
PART 2
H2BC  2    0.399202    0.791877    0.248175    10.50000   -1.20000
H2BD  2    0.352000    0.963274    0.255853    10.50000   -1.20000
AFIX   0
PART 0
PART 1
N4A   4    0.353297    0.671973    0.519387    10.50000    0.02620    0.01459 =
         0.02362   -0.00036    0.00261    0.00754
AFIX  13
H4A   2    0.362285    0.569147    0.546981    10.50000   -1.20000
AFIX   0
N2A   4    0.176207    0.802980    0.314898    10.50000    0.03876    0.02133 =
         0.01693   -0.00371    0.00271   -0.00659
AFIX  13
H2A   2    0.163507    0.746012    0.262159    10.50000   -1.20000
AFIX   0
N1A   4    0.398799    0.760902    0.356990    10.50000    0.03024    0.01561 =
         0.02570    0.00125    0.00294    0.00248
AFIX  13
H1AA  2    0.446853    0.678514    0.336943    10.50000   -1.20000
AFIX   0
N3A   4    0.130422    0.713080    0.479221    10.50000    0.03026    0.01493 =
         0.02765   -0.00560   -0.00021    0.00421
AFIX  13
H3A   2    0.074948    0.630179    0.475250    10.50000   -1.20000
AFIX   0
C3A   1    0.251855    0.935414    0.303428    10.50000    0.04152    0.02681 =
         0.01630   -0.00201   -0.00256   -0.00131
AFIX  23
H3AA  2    0.259465    0.998537    0.353821    10.50000   -1.20000
H3AB  2    0.225447    1.002771    0.257917    10.50000   -1.20000
AFIX   0
C5A   1    0.084842    0.862595    0.444025    10.50000    0.02276    0.01627 =
         0.03636   -0.00627    0.00011    0.00300
AFIX  23
H5AA  2    0.133508    0.949844    0.457747    10.50000   -1.20000
H5AB  2    0.015347    0.884647    0.467187    10.50000   -1.20000
AFIX   0
C7A   1    0.289196    0.780367    0.569063    10.50000    0.03580    0.02742 =
         0.01874   -0.00148    0.00040    0.00406
AFIX  23
H7AA  2    0.293554    0.886458    0.546567    10.50000   -1.20000
H7AB  2    0.319046    0.782356    0.626111    10.50000   -1.20000
AFIX   0
C1A   1    0.456364    0.846148    0.427837    10.50000    0.03876    0.01254 =
         0.03518   -0.00816    0.00920   -0.01151
AFIX  23
H1AB  2    0.529179    0.873893    0.413020    10.50000   -1.20000
H1AC  2    0.417900    0.942758    0.439999    10.50000   -1.20000
AFIX   0
PART 0
PART 2
N1B   4    0.426518    0.740305    0.410990    10.50000    0.02187    0.04443 =
         0.03672   -0.00072    0.00166    0.00546
AFIX  13
H1BA  2    0.471976    0.663912    0.382960    10.50000   -1.20000
AFIX   0
C1B   1    0.420509    0.882289    0.361667    10.50000    0.04040    0.03497 =
         0.03786   -0.00658    0.01799   -0.01430
AFIX  23
H1BB  2    0.386928    0.964996    0.393325    10.50000   -1.20000
H1BC  2    0.493463    0.916393    0.350715    10.50000   -1.20000
AFIX   0
N4B   4    0.282314    0.685098    0.537075    10.50000    0.06773    0.01251 =
         0.01863    0.00203    0.00009    0.01102
AFIX  13
H4B   2    0.308024    0.586973    0.563809    10.50000   -1.20000
AFIX   0
C7B   1    0.364034    0.807890    0.548946    10.50000    0.04579    0.03479 =
         0.02819   -0.00842   -0.00921    0.00715
AFIX  23
H7BA  2    0.383889    0.822821    0.607646    10.50000   -1.20000
H7BB  2    0.338491    0.907531    0.525404    10.50000   -1.20000
AFIX   0
N3B   4    0.103458    0.734250    0.424227    10.50000    0.03456    0.04639 =
         0.03698   -0.01139    0.01029   -0.00951
AFIX  13
H3B   2    0.052515    0.645734    0.426759    10.50000   -1.20000
AFIX   0
C5B   1    0.108380    0.822119    0.503520    10.50000    0.03679    0.03624 =
         0.03799   -0.00488    0.01263   -0.00541
AFIX  23
H5BA  2    0.035586    0.839754    0.521684    10.50000   -1.20000
H5BB  2    0.142278    0.924175    0.495850    10.50000   -1.20000
AFIX   0
N2B   4    0.249164    0.793661    0.297170    10.50000    0.05245    0.02808 =
         0.01756   -0.00213   -0.00151    0.00646
AFIX  13
H2B   2    0.224070    0.730603    0.248759    10.50000   -1.20000
AFIX   0
C3B   1    0.168584    0.914381    0.315479    10.50000    0.07212    0.03529 =
         0.02380   -0.00197   -0.01385    0.00846
AFIX  23
H3BA  2    0.147684    0.971106    0.264677    10.50000   -1.20000
H3BB  2    0.200630    0.989686    0.355062    10.50000   -1.20000
AFIX   0
O9B   5    0.384083    0.296388    0.255309   -21.00000    0.07148    0.07295 =
         0.05587   -0.04034    0.02807   -0.02656
PART 0
O6    5    0.041208    0.312653    0.317521    11.00000    0.07352    0.18819 =
         0.15581    0.13628    0.03267    0.03710
HKLF 4
REM  exp_61_no1_20210216_a.res in P2/c
REM wR2 = 0.1856, GooF = S = 1.078, Restrained GooF = 1.078 for all data
REM R1 = 0.0665 for 2670 Fo > 4sig(Fo) and 0.0758 for all 3025 data
REM 301 parameters refined using 0 restraints
END
WGHT      0.0991      7.9373
REM Highest difference peak  1.153,  deepest hole -0.844,  1-sigma level  0.145
Q1    1   0.4875  0.6589  0.4083  11.00000  0.05    1.15
  REM The information below was added by Olex2.
  REM
  REM R1 = 0.0665 for 2670 Fo > 4sig(Fo) and 0.0758 for all 8226 data
  REM n/a parameters refined using n/a restraints
  REM Highest difference peak 1.15, deepest hole -0.84
  REM Mean Shift 0, Max Shift 0.000.
  REM +++ Tabular Listing of Refinement Information +++
  REM R1_all = 0.0758
  REM R1_gt = 0.0665
  REM wR_ref = 0.1856
  REM GOOF = 1.078
  REM Shift_max = 0.000
  REM Shift_mean = 0
  REM Reflections_all = 8226
  REM Reflections_gt = 2670
  REM Parameters = n/a
  REM Hole = -0.84
  REM Peak = 1.15
  REM Flack = n/a
;
