# Supplementary material for: Aqua­(1,4,7,10-tetra­aza­cyclo­dodeca­ne)zinc(II) bis­(perchlorate)
Source: IUCrdata. 2021 Apr 20;6(Pt 4):x210397. doi: 10.1107/S2414314621003977 (PMC9462334; doi:10.1107/S2414314621003977)
Supplement: Supplementary file 2 [file x-06-x210397-Isup2.hkl]

data_I                                                                          
_shelx_title ' exp_61_no1_20210216_a.res in P2/c'                               
_shelx_refln_list_code          4                                               
_shelx_F_calc_maximum      234.21                                               
_exptl_crystal_F_000       936.00                                               
_reflns_d_resolution_high  0.8293                                               
                                                                                
loop_                                                                           
 _space_group_symop_operation_xyz                                               
 'x, y, z'                                                                      
 '-x, y, -z+1/2'                                                                
 '-x, -y, -z'                                                                   
 'x, -y, z-1/2'                                                                 
                                                                                
_cell_length_a    12.3428                                                       
_cell_length_b     8.4603                                                       
_cell_length_c    16.0543                                                       
_cell_angle_alpha  90.000                                                       
_cell_angle_beta   92.881                                                       
_cell_angle_gamma  90.000                                                       
                                                                                
_shelx_F_squared_multiplier     1.000                                           
                                                                                
loop_                                                                           
 _refln_index_h                                                                 
 _refln_index_k                                                                 
 _refln_index_l                                                                 
 _refln_F_squared_calc                                                          
 _refln_F_squared_meas                                                          
 _refln_F_squared_sigma                                                         
 _refln_observed_status                                                         
   1   0   0          8.88          3.97         3.63 o                         
   2   0   0      17216.98      15163.28       429.23 o                         
   3   0   0       2681.58       2306.53       181.41 o                         
   4   0   0      24622.35      23223.22       663.63 o                         
   5   0   0       1269.02        997.78        71.05 o                         
   6   0   0       6057.89       6018.40       283.52 o                         
   7   0   0        382.77        374.73        47.42 o                         
   8   0   0       5619.92       5869.17       245.85 o                         
   9   0   0        500.79        554.16        66.75 o                         
  10   0   0        615.96        559.94        71.87 o                         
  11   0   0        568.80        591.33        47.09 o                         
  12   0   0        553.57        647.17        34.61 o                         
  13   0   0        116.10        131.62        14.60 o                         
  14   0   0          2.09         17.72         8.35 o                         
   0   1   0      17196.29      21208.24       592.80 o                         
   1   1   0          9.00          7.74         3.49 o                         
   2   1   0         63.02         78.35         5.70 o                         
   3   1   0        254.56        254.73        12.68 o                         
   4   1   0       9710.74       8271.52       178.25 o                         
   5   1   0       4361.00       3613.49       133.40 o                         
   6   1   0        266.30        172.74        17.88 o                         
   7   1   0        559.84        609.43        36.74 o                         
   8   1   0       2944.17       3113.94       142.06 o                         
   9   1   0        106.97        122.99        42.63 o                         
  10   1   0         59.06         99.39        23.48 o                         
  11   1   0         15.97         -1.52         9.06 o                         
  12   1   0        155.53        193.94        12.63 o                         
  13   1   0         51.58         77.22         8.37 o                         
  14   1   0          3.29         -0.80         4.62 o                         
   0   2   0      54853.12      65171.89      1814.66 o                         
   1   2   0        611.13        530.09        21.15 o                         
   2   2   0       7782.64       7068.73       212.57 o                         
   3   2   0        668.57        512.25        23.92 o                         
   4   2   0        465.38        283.95        19.25 o                         
   5   2   0       1079.82       1038.90        65.10 o                         
   6   2   0       1232.48       1263.95        92.69 o                         
   7   2   0          9.39         15.86        13.88 o                         
   8   2   0         80.50        156.93        16.36 o                         
   9   2   0         49.67        105.66        13.93 o                         
  10   2   0         68.23         82.39        13.07 o                         
  11   2   0        130.46         87.84        13.26 o                         
  12   2   0         85.25         64.12        11.29 o                         
  13   2   0          0.22          1.10         5.74 o                         
  14   2   0         17.88          6.77         8.59 o                         
   0   3   0       3735.49       4932.06       219.91 o                         
   1   3   0        187.41        192.43        12.25 o                         
   2   3   0       4724.40       4745.12       154.91 o                         
   3   3   0        672.92        646.19        37.68 o                         
   4   3   0       4948.27       4481.18       156.42 o                         
   5   3   0        930.83        984.96        57.11 o                         
   6   3   0         69.49         65.05        16.15 o                         
   7   3   0       1784.65       1603.18        60.24 o                         
   8   3   0       3469.39       4135.09       173.90 o                         
   9   3   0        412.91        528.96        31.52 o                         
  10   3   0        350.45        417.19        34.04 o                         
  11   3   0        138.56        150.52        21.81 o                         
  12   3   0        115.21        119.02        29.49 o                         
  13   3   0        333.18        275.76        33.37 o                         
  14   3   0         11.36         42.79        12.56 o                         
   0   4   0       4189.48       4758.25       225.86 o                         
   1   4   0         25.69         29.57        15.37 o                         
   2   4   0       1013.93       1199.56        47.82 o                         
   3   4   0       1900.77       1799.44        65.33 o                         
   4   4   0       2416.05       2280.15        80.32 o                         
   5   4   0       3031.55       3014.70        82.40 o                         
   6   4   0        214.09        237.56        17.10 o                         
   7   4   0       1236.28       1161.90        42.68 o                         
   8   4   0       1533.05       2050.19        95.12 o                         
   9   4   0       2160.31       2524.19        88.35 o                         
  10   4   0        241.00        292.04        21.12 o                         
  11   4   0        925.32        770.26       342.59 o                         
  12   4   0        668.69        545.14       218.26 o                         
  13   4   0        513.73        583.12       232.55 o                         
   0   5   0          5.98          3.30        10.74 o                         
   1   5   0          4.37         22.97        16.36 o                         
   2   5   0          2.48          2.24         5.70 o                         
   3   5   0        282.64        261.78        14.76 o                         
   4   5   0       1774.82       1625.34        44.85 o                         
   5   5   0         15.75         10.54         6.88 o                         
   6   5   0         60.05         49.55         9.68 o                         
   7   5   0        150.45        194.97        17.34 o                         
   8   5   0        301.96        419.98        27.50 o                         
   9   5   0          3.66         32.71        15.37 o                         
  10   5   0         16.53         28.51         9.56 o                         
  11   5   0         29.40         22.94         8.84 o                         
  12   5   0         19.12         11.81        14.13 o                         
   0   6   0       1566.94       1873.46       128.54 o                         
   1   6   0         42.56         31.06         7.59 o                         
   2   6   0        803.14        891.82        45.93 o                         
   3   6   0        461.91        357.49        20.72 o                         
   4   6   0         19.26         24.38         9.00 o                         
   5   6   0       5242.64       5476.61       149.27 o                         
   6   6   0        251.12        329.07        23.75 o                         
   7   6   0        117.30         69.02        11.97 o                         
   8   6   0        318.75        328.61        24.11 o                         
   9   6   0       1581.38       2076.19       109.87 o                         
  10   6   0        470.01        582.17        37.92 o                         
  11   6   0        533.29        546.89        38.00 o                         
   0   7   0       1679.80       1351.52       143.91 o                         
   1   7   0        293.98        137.75        37.21 o                         
   2   7   0       1462.78       1402.41        55.49 o                         
   3   7   0         11.23          8.05         6.58 o                         
   4   7   0       1817.88       1843.43        70.49 o                         
   5   7   0       1205.62       1363.25        56.91 o                         
   6   7   0        424.07        399.60        26.53 o                         
   7   7   0        132.46        115.81        14.32 o                         
   8   7   0        804.39       1025.04        65.59 o                         
   9   7   0        399.04        435.86        52.79 o                         
  10   7   0        111.50        120.94        16.36 o                         
   0   8   0       1820.85       2299.40       117.97 o                         
   1   8   0          0.05         -3.47         8.92 o                         
   2   8   0         26.62         15.53        10.24 o                         
   3   8   0        466.93        434.37        37.51 o                         
   4   8   0        214.62        211.31        26.02 o                         
   5   8   0        240.53        242.60        48.41 o                         
   6   8   0        110.11         67.28        10.55 o                         
   7   8   0        217.25        195.93        16.40 o                         
   8   8   0          9.28        136.64        19.00 o                         
   9   8   0        132.42        162.74        17.35 o                         
   0   9   0        421.67        528.88        41.31 o                         
   1   9   0        413.51        434.68        25.92 o                         
   2   9   0        840.56        897.02        40.07 o                         
   3   9   0         34.60         29.41        10.41 o                         
   4   9   0        390.89        380.13        22.77 o                         
   5   9   0        124.35        123.26        16.85 o                         
   6   9   0        153.35        145.56        16.85 o                         
   0  10   0       3943.25       4913.56       210.49 o                         
   1  10   0        324.63        281.48        17.34 o                         
   2  10   0       1151.29       1188.87        43.98 o                         
 -14   1   1        386.80        574.50        20.08 o                         
 -13   1   1        367.22        435.17        18.67 o                         
 -12   1   1       1440.97       1494.55        61.91 o                         
 -11   1   1        245.74        215.03        23.87 o                         
 -10   1   1       4036.98       4251.35       104.18 o                         
  -9   1   1        608.58        589.59        37.87 o                         
  -7   1   1        706.11        787.51        42.22 o                         
  -6   1   1      11801.11      11248.53       285.01 o                         
  -5   1   1        858.06        722.24        34.49 o                         
  -4   1   1        235.61        140.63        16.01 o                         
  -3   1   1       3544.29       3045.60        62.48 o                         
  -2   1   1      31498.39      27950.81       495.24 o                         
  -1   1   1       4410.17       3719.71        91.35 o                         
   0   1   1       5635.75       6637.49       122.13 o                         
   1   1   1       1269.60       1030.04        67.25 o                         
   2   1   1       8310.15       7562.27       167.74 o                         
   3   1   1       6727.75       5853.04       127.67 o                         
   4   1   1        758.16        655.12        25.31 o                         
   5   1   1        417.73        398.24        30.06 o                         
   6   1   1         49.91         69.65        14.90 o                         
   7   1   1        612.07        679.09        47.65 o                         
   8   1   1        456.78        767.46        77.49 o                         
   9   1   1        521.39        751.76        81.29 o                         
  10   1   1        615.37        751.10        84.92 o                         
  11   1   1        941.20       1121.61        49.59 o                         
  12   1   1        674.11        772.71        27.17 o                         
  13   1   1        370.36        458.09        18.82 o                         
  14   1   1         48.38         40.87         5.51 o                         
 -14   2   1        679.84        830.15        34.71 o                         
 -13   2   1         82.59         92.58         9.56 o                         
 -12   2   1        276.66        342.37        27.51 o                         
 -11   2   1        291.31        289.01        20.99 o                         
 -10   2   1       2396.13       2709.09        90.28 o                         
  -9   2   1        989.27        898.22        45.33 o                         
  -8   2   1        370.22        413.06        34.50 o                         
  -7   2   1          1.53          3.97        13.88 o                         
  -6   2   1       4210.57       3373.35       182.90 o                         
  -5   2   1        380.14        287.79        46.26 o                         
  -4   2   1        247.78        240.27        22.36 o                         
  -3   2   1       6774.65       6293.44       159.51 o                         
  -2   2   1      15772.17      14367.67       414.74 o                         
  -1   2   1       1406.46       1340.83        42.35 o                         
   0   2   1      16334.94      19149.46       442.12 o                         
   1   2   1       3201.42       2933.34        76.07 o                         
   2   2   1       5538.28       4756.52       147.50 o                         
   3   2   1      18364.80      17359.70       502.13 o                         
   4   2   1         95.94        114.99        15.78 o                         
   5   2   1       7615.86       6619.74       401.90 o                         
   6   2   1       2335.37       2184.24       133.83 o                         
   7   2   1       4480.03       4331.64       230.82 o                         
   8   2   1        282.66        236.76        43.78 o                         
   9   2   1        818.71        822.76        64.71 o                         
  10   2   1         63.28         91.74        14.42 o                         
  11   2   1        393.18        432.94        27.45 o                         
  12   2   1        969.42       1019.90        42.87 o                         
  13   2   1        356.56        425.93        21.07 o                         
  14   2   1         49.52         63.12        11.90 o                         
 -14   3   1          0.10         -5.12        10.24 o                         
 -13   3   1        128.70        138.69        42.88 o                         
 -12   3   1        204.69        207.19        19.41 o                         
 -11   3   1         25.95         40.81        11.57 o                         
 -10   3   1          0.12          4.30         8.43 o                         
  -9   3   1        120.35        163.12        17.59 o                         
  -8   3   1       2445.65       3413.06       204.38 o                         
  -7   3   1        128.03        170.21        35.55 o                         
  -6   3   1        484.45        444.51        40.49 o                         
  -5   3   1       1461.71       1348.99        69.48 o                         
  -4   3   1       2311.26       2065.25        70.18 o                         
  -3   3   1       1320.81       1257.16        58.21 o                         
  -2   3   1        791.13        752.70        39.88 o                         
  -1   3   1          5.10          8.56         5.54 o                         
   0   3   1        518.38        525.57        42.46 o                         
   1   3   1        186.86         99.97        12.54 o                         
   2   3   1        555.20        524.26        31.06 o                         
   3   3   1       3695.19       3560.20       123.94 o                         
   4   3   1       1956.09       2035.83        76.82 o                         
   5   3   1       1873.37       1646.41        63.48 o                         
   6   3   1       2330.54       2222.11       102.16 o                         
   7   3   1       1002.00       1183.64        74.71 o                         
   8   3   1          2.02         52.35        19.50 o                         
   9   3   1        629.61        763.82        89.55 o                         
  10   3   1        998.11        997.28        63.28 o                         
  11   3   1        129.04        179.85        18.94 o                         
  12   3   1         67.13         57.99        20.32 o                         
  13   3   1         19.04          3.63        12.89 o                         
  14   3   1         91.74         29.08         9.42 o                         
 -13   4   1         52.86         72.33        39.08 o                         
 -12   4   1        568.83        771.63        30.80 o                         
 -11   4   1         86.26         88.91        11.51 o                         
 -10   4   1        498.80        568.30        47.17 o                         
  -9   4   1       1070.02       1417.18       203.72 o                         
  -8   4   1       2145.55       2735.44        96.80 o                         
  -7   4   1         36.37         89.00        10.92 o                         
  -6   4   1        874.50        678.53        42.76 o                         
  -5   4   1        640.06        615.09        24.69 o                         
  -4   4   1       2488.99       2576.42        88.11 o                         
  -3   4   1       3830.04       3676.10       136.23 o                         
  -2   4   1       1832.45       1726.79        75.94 o                         
  -1   4   1       2505.95       2535.11        97.26 o                         
   0   4   1       2359.56       3110.85       119.79 o                         
   1   4   1       4595.22       4505.15       152.72 o                         
   2   4   1        538.42        405.95        25.18 o                         
   3   4   1       6007.57       6301.25       171.04 o                         
   4   4   1       1955.61       2124.76       132.01 o                         
   5   4   1       2969.49       2740.55        70.83 o                         
   6   4   1         26.79         27.39         6.50 o                         
   7   4   1       4109.33       4464.70       158.00 o                         
   8   4   1          7.08         10.81        12.80 o                         
   9   4   1        198.83        501.95        42.79 o                         
  10   4   1         59.97         64.90        14.04 o                         
  11   4   1        867.10        933.36       122.84 o                         
  12   4   1        115.49         75.72        11.19 o                         
  13   4   1        127.07        102.11        19.66 o                         
 -12   5   1        142.30        142.33        61.55 o                         
 -11   5   1         40.07         34.51         9.97 o                         
 -10   5   1        486.71        546.78        29.74 o                         
  -9   5   1        217.37        208.02        27.43 o                         
  -8   5   1        264.55        259.69        21.81 o                         
  -7   5   1        591.83        623.74        29.14 o                         
  -6   5   1          4.76          9.03         5.61 o                         
  -5   5   1       3154.87       3237.80        84.87 o                         
  -4   5   1        825.99        895.58        30.11 o                         
  -3   5   1       3144.60       2704.47        84.95 o                         
  -2   5   1       2317.36       2227.53       137.63 o                         
  -1   5   1       2512.70       2324.91       111.94 o                         
   0   5   1       3394.06       4389.36       157.52 o                         
   1   5   1       2977.68       2637.62       150.02 o                         
   2   5   1       1078.25        837.68        48.41 o                         
   3   5   1       8497.69       8502.54       209.01 o                         
   4   5   1          9.52          9.14         4.79 o                         
   5   5   1       7204.82       6620.02       154.72 o                         
   6   5   1       2666.77       2536.25        72.43 o                         
   7   5   1       6566.61       6345.17       154.12 o                         
   8   5   1        395.00        503.93        43.62 o                         
   9   5   1       1136.92        896.07       417.44 o                         
  10   5   1        354.67        289.85        90.46 o                         
  11   5   1       2012.04       1921.78       865.11 o                         
  12   5   1          0.82         -3.92         5.08 o                         
 -12   6   1         76.62        104.42        12.72 o                         
 -11   6   1         11.17          9.40         5.00 o                         
 -10   6   1        538.49        710.26        33.51 o                         
  -8   6   1        268.10        300.30        48.08 o                         
  -7   6   1          3.45         11.42         7.95 o                         
  -6   6   1        239.27        292.01        34.45 o                         
  -5   6   1        298.74        282.32        19.50 o                         
  -4   6   1        259.68        224.47        16.76 o                         
  -3   6   1       1364.64       1213.86        44.24 o                         
  -2   6   1       2094.68       1808.18        88.48 o                         
  -1   6   1        369.96        492.14        48.45 o                         
   0   6   1        141.55        127.84        25.71 o                         
   1   6   1        500.08        429.77        27.63 o                         
   2   6   1       1041.86        908.55        37.07 o                         
   3   6   1       2129.00       1933.68        69.27 o                         
   4   6   1        125.57         86.03        10.83 o                         
   5   6   1        683.97        669.09        34.13 o                         
   6   6   1       1399.79       1414.69        58.41 o                         
   7   6   1        875.96       1245.16        62.54 o                         
   8   6   1          0.54        146.11        25.44 o                         
   9   6   1        280.40        493.36        43.78 o                         
  10   6   1         14.76          9.09         7.93 o                         
  11   6   1        101.66        143.58        17.68 o                         
 -10   7   1         13.33         31.48         6.59 o                         
  -9   7   1         29.01         75.00        19.33 o                         
  -8   7   1        255.65        338.87        34.37 o                         
  -7   7   1          7.80         14.92         9.58 o                         
  -6   7   1        597.12        765.91        38.59 o                         
  -5   7   1        317.35        317.84        29.33 o                         
  -4   7   1         15.47         32.05         8.44 o                         
  -3   7   1        218.63        208.35        17.99 o                         
  -2   7   1         84.57         89.87        15.61 o                         
  -1   7   1       2140.29       1973.69        63.91 o                         
   0   7   1         13.84         30.78        32.22 o                         
   1   7   1        309.11        345.70        49.76 o                         
   2   7   1          9.81          6.75         5.85 o                         
   3   7   1       2323.01       2413.75        86.38 o                         
   4   7   1        413.27        454.98        28.16 o                         
   5   7   1        444.74        390.59        29.49 o                         
   6   7   1        252.19        213.70        19.66 o                         
   7   7   1        877.58       1055.10        47.44 o                         
   8   7   1        517.39        595.46        46.43 o                         
   9   7   1        239.79        264.19        27.76 o                         
  10   7   1         79.18         67.25        12.39 o                         
  -9   8   1        150.01        129.52        26.19 o                         
  -8   8   1        597.94        705.50        45.77 o                         
  -7   8   1          0.28          9.38         6.49 o                         
  -6   8   1        181.42        194.71        16.94 o                         
  -5   8   1       1850.61       1806.09        68.19 o                         
  -4   8   1        642.05        731.02        36.45 o                         
  -3   8   1        465.32        499.14        40.98 o                         
  -2   8   1       2455.58       2507.09       125.24 o                         
  -1   8   1       2089.98       2230.01       114.33 o                         
   0   8   1        397.22        536.64        40.38 o                         
   1   8   1        131.06        298.29       119.62 o                         
   2   8   1        265.49        260.39        28.42 o                         
   3   8   1       4582.96       4646.72       209.67 o                         
   4   8   1        201.02        135.15        20.32 o                         
   5   8   1        362.88        364.86        24.25 o                         
   6   8   1        259.35        209.61        17.68 o                         
   7   8   1       2033.92       1991.68        71.03 o                         
   8   8   1          0.98         27.10        10.41 o                         
  -6   9   1       1336.16       1331.20        68.57 o                         
  -5   9   1        889.75        761.51        46.92 o                         
  -4   9   1        454.29        400.83        32.55 o                         
  -3   9   1        547.13        537.47        39.49 o                         
  -2   9   1       1664.94       1792.55        66.40 o                         
  -1   9   1         83.46         91.83        12.28 o                         
   0   9   1        625.83        816.01        37.97 o                         
   1   9   1        268.09        262.26        19.54 o                         
   2   9   1        183.71        236.95        15.26 o                         
   3   9   1        360.26        319.92        17.50 o                         
   4   9   1         21.64         30.75        11.65 o                         
   5   9   1         98.10         94.67        14.54 o                         
   6   9   1          0.31          3.97         5.62 o                         
  -2  10   1         17.89         27.22         5.90 o                         
  -1  10   1         61.90         83.93         9.34 o                         
   0  10   1         33.52         28.19         7.77 o                         
   1  10   1         55.44         42.33        11.81 o                         
   2  10   1        227.31        181.67        13.02 o                         
 -14   0   2        467.96        481.82        25.72 o                         
 -13   0   2        694.58        875.91        40.79 o                         
 -12   0   2       2849.38       3049.68       152.83 o                         
 -11   0   2       2135.83       2348.15       125.57 o                         
 -10   0   2         10.37         10.28         9.76 o                         
  -9   0   2        854.35        918.62        34.22 o                         
  -8   0   2       1928.86       1851.87        63.81 o                         
  -7   0   2      14326.44      15671.64       479.65 o                         
  -6   0   2       1137.10       1183.46        92.11 o                         
  -5   0   2      28096.01      30882.28      1247.10 o                         
  -4   0   2       2723.12       2376.40       121.60 o                         
  -3   0   2       1426.15       1258.36        65.84 o                         
  -2   0   2      27947.89      24782.33       568.68 o                         
  -1   0   2       4810.59       4376.48       134.47 o                         
   0   0   2       4418.90       5953.00       139.50 o                         
   1   0   2       7111.25       6305.74       182.65 o                         
   2   0   2      46797.34      41769.78      1167.60 o                         
   3   0   2       2337.29       2316.81        82.83 o                         
   4   0   2       2156.32       1985.36        77.21 o                         
   5   0   2       6876.01       5996.44       350.27 o                         
   6   0   2       4789.74       4724.01       164.22 o                         
   7   0   2       3708.97       3581.04       195.79 o                         
   8   0   2       3843.76       3629.94       205.54 o                         
   9   0   2       3635.54       3786.57       220.57 o                         
  10   0   2       2781.50       3345.93       161.75 o                         
  11   0   2       2109.93       2322.87       121.27 o                         
  12   0   2        103.41         83.77        18.67 o                         
  13   0   2        574.98        657.61        33.30 o                         
  14   0   2        407.09        689.22        73.36 o                         
 -14   1   2         50.57         62.40         6.69 o                         
 -13   1   2        224.67        244.13        17.27 o                         
 -12   1   2        496.31        571.59        33.50 o                         
 -11   1   2        118.73        179.11        19.57 o                         
 -10   1   2        267.41        278.02        15.80 o                         
  -9   1   2        931.77       1084.21        40.86 o                         
  -8   1   2        616.87        767.14        34.89 o                         
  -7   1   2       2732.06       2978.33        99.63 o                         
  -6   1   2        447.93        415.51        27.90 o                         
  -5   1   2        736.38        674.95        32.97 o                         
  -4   1   2       1745.81       1509.95        67.45 o                         
  -3   1   2      10393.30       9085.95       189.98 o                         
  -2   1   2      12244.13      11419.18       189.77 o                         
  -1   1   2       2828.73       2525.89        46.46 o                         
   0   1   2       1112.76       1445.34        28.11 o                         
   1   1   2        587.20        459.33        12.94 o                         
   2   1   2       9721.21       9659.36       177.99 o                         
   3   1   2       8236.03       7419.46       530.12 o                         
   4   1   2       1054.02       1016.04        59.73 o                         
   5   1   2       2403.77       2395.26        94.69 o                         
   6   1   2         79.21         79.36        13.21 o                         
   7   1   2        545.84        701.04        70.38 o                         
   8   1   2        544.10        723.18        75.18 o                         
   9   1   2        334.60        339.70        53.53 o                         
  10   1   2       1249.88       1262.84        67.48 o                         
  11   1   2        293.82        294.09        29.49 o                         
  12   1   2        174.27        196.68        12.79 o                         
  13   1   2          7.53         17.59         4.90 o                         
  14   1   2        206.57        270.68        12.61 o                         
 -14   2   2        272.96        285.09        17.25 o                         
 -13   2   2         10.57         -2.16         7.58 o                         
 -12   2   2        352.18        455.19        41.14 o                         
 -11   2   2        165.19        180.47        17.17 o                         
 -10   2   2        194.46        204.80        14.96 o                         
  -9   2   2        303.41        352.78        31.34 o                         
  -8   2   2          9.53        109.24        18.38 o                         
  -7   2   2         11.61        232.75        83.35 o                         
  -6   2   2          5.73         -0.33         9.50 o                         
  -5   2   2       3429.28       3525.42       140.93 o                         
  -4   2   2        387.04        385.05        28.59 o                         
  -3   2   2      13234.18      12715.78       374.16 o                         
  -2   2   2       1556.87       1542.53        41.80 o                         
  -1   2   2       3036.05       2425.41        69.43 o                         
   0   2   2      24501.41      30391.56       846.59 o                         
   1   2   2         16.17         11.99         3.96 o                         
   2   2   2       4340.25       3990.45        91.14 o                         
   3   2   2        910.60        829.07        28.96 o                         
   4   2   2       2548.37       2443.49        93.15 o                         
   5   2   2          8.24         13.29         8.07 o                         
   6   2   2       1825.61       1878.58       121.44 o                         
   7   2   2        316.36        399.18        53.53 o                         
   9   2   2       1026.39       1085.86       155.81 o                         
  10   2   2        333.77        433.54        39.16 o                         
  11   2   2         31.31         40.59        11.06 o                         
  12   2   2         20.57         11.06         6.20 o                         
  13   2   2        387.20        423.47        23.06 o                         
 -14   3   2        170.75        191.79        12.02 o                         
 -13   3   2        231.56        273.24        81.12 o                         
 -12   3   2        393.10        462.97        30.24 o                         
 -11   3   2        434.19        496.33        37.67 o                         
 -10   3   2         28.94         30.24        11.57 o                         
  -9   3   2        889.80       1023.71        64.92 o                         
  -8   3   2        214.93        200.59        32.03 o                         
  -7   3   2       2709.24       2466.37        82.78 o                         
  -6   3   2        309.81        239.21        17.93 o                         
  -5   3   2       5369.80       5466.65       191.56 o                         
  -4   3   2        695.55        686.25        34.88 o                         
  -3   3   2       2825.94       2740.49       103.12 o                         
  -2   3   2       3277.78       2917.79       109.16 o                         
  -1   3   2        978.36       1233.15        62.79 o                         
   0   3   2       3038.06       4294.90       139.38 o                         
   1   3   2       5245.33       5156.74       163.82 o                         
   2   3   2       1744.40       1750.23       112.85 o                         
   3   3   2       3797.30       3860.38       136.44 o                         
   4   3   2       1219.06       1197.67        67.16 o                         
   5   3   2       1718.16       1726.44        80.53 o                         
   6   3   2        564.49        394.94        24.40 o                         
   7   3   2        422.16        358.53        53.20 o                         
   8   3   2        480.08        526.81        35.50 o                         
   9   3   2       1576.62       1920.97       170.92 o                         
  10   3   2       1707.78       1554.58       101.94 o                         
  11   3   2         45.30         44.94        21.64 o                         
  12   3   2        372.72        307.81        37.84 o                         
  13   3   2        140.52         72.04        16.85 o                         
 -13   4   2        165.87        215.83        16.78 o                         
 -12   4   2          0.15         -0.79         4.79 o                         
 -11   4   2       1256.79       1429.34        55.38 o                         
 -10   4   2         22.71         24.42         8.26 o                         
  -9   4   2       2418.30       2653.61        92.34 o                         
  -8   4   2          1.68          2.15         6.73 o                         
  -7   4   2       5013.44       5420.27       157.74 o                         
  -6   4   2       1787.66       1623.98        49.73 o                         
  -5   4   2      10831.21      10050.50       277.99 o                         
  -4   4   2       1701.32       1699.61        66.68 o                         
  -3   4   2       6404.19       6545.08       218.90 o                         
  -2   4   2        901.32        750.66        46.29 o                         
  -1   4   2       2791.66       2546.30       105.74 o                         
   0   4   2         10.67         57.50        17.51 o                         
   1   4   2       5841.15       5203.37       222.64 o                         
   2   4   2        243.48        195.92        19.18 o                         
   3   4   2       1482.21       1446.72        58.74 o                         
   4   4   2        212.30        142.30        17.91 o                         
   5   4   2       1523.95       1503.18        77.14 o                         
   6   4   2       1278.02       1150.69        55.95 o                         
   7   4   2         20.08         45.32        14.95 o                         
   8   4   2        218.55        353.12        30.29 o                         
   9   4   2         83.86        150.71        33.95 o                         
  10   4   2        863.61        771.49        72.86 o                         
  11   4   2         17.27         20.82        17.84 o                         
  12   4   2         83.85         24.78        14.70 o                         
  13   4   2         57.70         10.08         9.75 o                         
 -12   5   2         34.45         63.82         8.14 o                         
 -11   5   2          0.40          1.83         5.53 o                         
 -10   5   2         13.13          5.50         6.96 o                         
  -9   5   2         54.46        299.88        34.04 o                         
  -8   5   2         40.58        163.34        41.47 o                         
  -7   5   2        310.60        749.76        33.50 o                         
  -6   5   2        656.02        756.30        32.60 o                         
  -5   5   2        390.10        392.11        28.76 o                         
  -4   5   2        194.53        202.11        11.79 o                         
  -3   5   2        434.62        487.42        21.03 o                         
  -2   5   2        298.44        274.83        12.98 o                         
  -1   5   2        655.66        553.03        46.18 o                         
   0   5   2        233.85        276.09        43.97 o                         
   1   5   2         66.77         36.47         9.51 o                         
   2   5   2          2.11         -3.10         5.60 o                         
   3   5   2        139.88        106.29        10.14 o                         
   4   5   2        566.94        564.42        31.35 o                         
   5   5   2         71.37         98.02        12.62 o                         
   6   5   2        397.17        453.55        27.65 o                         
   7   5   2         40.00        198.10        49.15 o                         
   8   5   2         62.79        106.24        20.16 o                         
   9   5   2        129.67        506.78       231.15 o                         
  10   5   2        140.75        127.71        30.73 o                         
  11   5   2          4.79          4.24         6.29 o                         
  12   5   2         21.54          1.49         9.25 o                         
 -12   6   2         41.34         64.60        10.24 o                         
 -11   6   2        866.06       1056.89        46.59 o                         
 -10   6   2          2.59         -6.49         6.49 o                         
  -9   6   2        994.46       1204.80        73.36 o                         
  -8   6   2        613.94        704.92        49.32 o                         
  -7   6   2       4355.05       4693.25       374.31 o                         
  -6   6   2        148.87        126.95        14.76 o                         
  -5   6   2       2887.79       2657.22        88.48 o                         
  -4   6   2         45.49         50.20         6.58 o                         
  -3   6   2       7362.78       7280.53       186.55 o                         
  -2   6   2        552.34        453.18        26.61 o                         
  -1   6   2        928.03        863.46        42.40 o                         
   0   6   2        307.09        381.72        28.08 o                         
   1   6   2       1846.14       1819.82       106.58 o                         
   2   6   2          1.80          4.59         7.12 o                         
   3   6   2        174.26        147.13        12.86 o                         
   4   6   2         11.13         26.32         6.46 o                         
   5   6   2       1349.79       1578.32        62.22 o                         
   6   6   2         21.22         29.41        13.55 o                         
   7   6   2        466.81        566.38        48.41 o                         
   8   6   2         75.23        134.49        22.97 o                         
   9   6   2        119.25        202.23        26.77 o                         
  10   6   2        270.41        270.47        27.59 o                         
  11   6   2         36.56         38.83         9.75 o                         
 -10   7   2         15.65         15.96         5.27 o                         
  -9   7   2        283.48        304.95        34.12 o                         
  -8   7   2         20.67        104.09        19.50 o                         
  -7   7   2        897.20       1027.24        46.50 o                         
  -6   7   2        102.17        130.54        14.94 o                         
  -5   7   2        190.58        170.33        16.71 o                         
  -4   7   2        210.62        170.68        23.13 o                         
  -3   7   2       5631.98       5901.17       182.90 o                         
  -2   7   2        817.57        768.01        36.78 o                         
  -1   7   2        609.26        638.57        28.94 o                         
   0   7   2          0.30         -6.72        11.61 o                         
   1   7   2       1351.73       1107.51       180.51 o                         
   2   7   2        390.66        373.22        22.73 o                         
   3   7   2        121.57        107.19        11.46 o                         
   4   7   2        208.91        227.14        19.43 o                         
   5   7   2        916.26        889.79        42.41 o                         
   6   7   2         40.83         53.04        16.03 o                         
   7   7   2          0.39         -1.98        10.24 o                         
   8   7   2        625.50        783.98        54.85 o                         
   9   7   2        324.25        555.15        41.14 o                         
  10   7   2        564.55        658.91        41.31 o                         
  -9   8   2         93.34        125.52        11.73 o                         
  -8   8   2        186.35        217.10        22.47 o                         
  -7   8   2          0.47        139.72        35.28 o                         
  -6   8   2          5.04          5.95         8.43 o                         
  -5   8   2        381.88        364.15        33.04 o                         
  -4   8   2          5.98          6.44         8.92 o                         
  -3   8   2       1479.61       1504.19        83.93 o                         
  -2   8   2         23.92         38.74        11.40 o                         
  -1   8   2        667.56        641.35        33.58 o                         
   0   8   2         83.25        110.35        11.25 o                         
   1   8   2         23.67         63.88        31.39 o                         
   2   8   2       2201.83       2278.42       115.16 o                         
   3   8   2         51.85         42.13        12.56 o                         
   4   8   2        825.40        821.65        53.70 o                         
   5   8   2        202.16        148.20        20.32 o                         
   6   8   2        697.21        704.38        77.49 o                         
   7   8   2         90.81        103.05        12.80 o                         
   8   8   2         14.12         50.06        12.89 o                         
  -6   9   2         14.37          9.25         7.10 o                         
  -5   9   2        182.90        212.81        22.14 o                         
  -4   9   2         58.42         61.30        12.89 o                         
  -3   9   2       1395.47       1475.60        78.98 o                         
  -2   9   2         32.64         27.89         7.41 o                         
  -1   9   2         74.01        119.05        39.57 o                         
   0   9   2         37.60         47.56         7.74 o                         
   1   9   2        646.73        678.49        27.35 o                         
   2   9   2         24.72         17.58         5.71 o                         
   3   9   2          8.75         11.92         5.08 o                         
   4   9   2          1.30          4.11         4.69 o                         
   5   9   2        229.30        195.79        22.97 o                         
   6   9   2          0.12          0.20         4.72 o                         
  -2  10   2        175.03        183.83        13.08 o                         
  -1  10   2         45.93         59.37         8.60 o                         
   0  10   2        642.27        784.75        32.54 o                         
   1  10   2        820.99        859.20        34.40 o                         
 -14   1   3         18.92         19.66         5.22 o                         
 -13   1   3         18.47         18.29         8.52 o                         
 -12   1   3        593.40        643.69        41.22 o                         
 -11   1   3          0.52          4.94         9.03 o                         
 -10   1   3          0.69         -0.78         4.99 o                         
  -9   1   3         60.20         78.43         8.21 o                         
  -8   1   3       1251.23       1488.97        43.56 o                         
  -7   1   3       2037.83       2127.86       174.64 o                         
  -6   1   3       5240.98       5056.08       179.15 o                         
  -5   1   3        491.95        367.18        23.90 o                         
  -4   1   3      15894.76      13361.63       684.93 o                         
  -3   1   3        555.40        562.53        19.43 o                         
  -2   1   3        611.08        470.13        15.57 o                         
  -1   1   3       2740.20       2484.88        43.23 o                         
   0   1   3      45453.71      58780.55      1209.59 o                         
   1   1   3       1886.18       2001.80        46.51 o                         
   2   1   3         33.07          8.24         4.19 o                         
   3   1   3       6456.74       5986.40       134.00 o                         
   4   1   3       5415.10       5017.48       233.46 o                         
   5   1   3        447.45        435.89        32.94 o                         
   6   1   3       2520.17       2448.07       101.93 o                         
   7   1   3        788.40        729.13        35.09 o                         
   8   1   3       1278.20       1478.01        45.60 o                         
   9   1   3        323.77        291.92        25.07 o                         
  10   1   3         20.45         13.43         7.04 o                         
  11   1   3        377.03        369.50        26.29 o                         
  12   1   3          6.01         13.66         7.74 o                         
  13   1   3          1.13          2.79         4.07 o                         
  14   1   3          1.20         10.03         4.07 o                         
 -14   2   3          1.68         -0.91         3.32 o                         
 -13   2   3        288.13        321.64        21.57 o                         
 -12   2   3        464.78        539.45        46.26 o                         
 -11   2   3          0.76         -0.01         7.05 o                         
 -10   2   3        292.94        350.26        21.20 o                         
  -9   2   3        676.03        804.10        31.29 o                         
  -8   2   3       8027.87       8242.00       312.67 o                         
  -7   2   3       1003.56        869.57        49.57 o                         
  -6   2   3         18.53         31.23        10.51 o                         
  -5   2   3        335.24        267.91        19.72 o                         
  -4   2   3      16780.85      15377.23       458.22 o                         
  -3   2   3       1820.69       1714.09        47.76 o                         
  -2   2   3       6571.42       6498.28       141.34 o                         
  -1   2   3        403.63        497.20        23.91 o                         
   0   2   3      23844.99      28640.95       894.04 o                         
   1   2   3       4852.57       4571.28       102.03 o                         
   2   2   3        658.83        575.95        25.51 o                         
   3   2   3       4295.18       4419.08        92.84 o                         
   4   2   3       2568.61       2219.36        63.30 o                         
   5   2   3       4435.58       4399.02       112.77 o                         
   6   2   3       1485.17       1134.68        71.91 o                         
   7   2   3        838.22        758.39        32.15 o                         
   8   2   3       3771.42       3907.75       152.56 o                         
   9   2   3        232.79        297.16        27.05 o                         
  10   2   3         29.58         43.09        12.38 o                         
  11   2   3        279.96        280.00        24.65 o                         
  12   2   3        260.16        291.54        18.44 o                         
  13   2   3        136.20        154.13        14.01 o                         
  14   2   3          8.80         18.01         8.59 o                         
 -14   3   3          1.03          0.14         3.83 o                         
 -13   3   3         56.53         91.70        14.37 o                         
 -12   3   3        100.37        142.76        21.73 o                         
 -11   3   3        757.65        824.13        52.05 o                         
 -10   3   3        217.95        256.10        26.77 o                         
  -9   3   3       1717.71       1831.94        71.17 o                         
  -8   3   3         48.09        251.37        37.41 o                         
  -7   3   3        231.27        213.91        28.75 o                         
  -6   3   3       6032.29       5966.57       148.10 o                         
  -5   3   3        279.50        285.49        30.18 o                         
  -4   3   3        765.96        812.22        38.87 o                         
  -3   3   3       1966.22       2244.64        89.97 o                         
  -2   3   3        897.86        790.92        36.47 o                         
  -1   3   3       1522.56       1347.18        43.45 o                         
   0   3   3        211.23        197.72        45.35 o                         
   1   3   3          3.31          4.20         8.83 o                         
   2   3   3        116.76         83.63        15.48 o                         
   3   3   3       4213.19       3957.03       140.40 o                         
   4   3   3        511.64        424.51        33.88 o                         
   5   3   3       1528.36       1411.72        72.19 o                         
   6   3   3         67.35         27.52        12.94 o                         
   7   3   3       2403.36       2150.54        85.17 o                         
   8   3   3        216.54        411.97        29.99 o                         
   9   3   3        263.85        400.76        68.90 o                         
  10   3   3         27.21        113.67        28.91 o                         
  11   3   3        747.24        724.50        63.78 o                         
  12   3   3        360.82        328.46        37.67 o                         
  13   3   3         45.28         31.06        12.89 o                         
 -13   4   3        317.62        340.69        20.65 o                         
 -12   4   3         17.64         11.56         7.02 o                         
 -11   4   3         10.22         10.23         6.89 o                         
 -10   4   3        427.13        532.69        29.51 o                         
  -9   4   3        657.63        777.75        37.73 o                         
  -8   4   3        904.58       1059.50        79.80 o                         
  -7   4   3        679.65        614.95        30.86 o                         
  -6   4   3       1424.74       1251.88        51.45 o                         
  -5   4   3        750.26        694.61        29.57 o                         
  -4   4   3       1628.44       1825.63        70.43 o                         
  -3   4   3       1092.91       1096.39        60.19 o                         
  -2   4   3       6470.01       6035.23       208.06 o                         
  -1   4   3        468.90        393.08        27.94 o                         
   0   4   3       5219.20       7107.50       777.21 o                         
   1   4   3        718.99        810.05        53.35 o                         
   2   4   3       3114.47       3309.93       144.90 o                         
   3   4   3          4.12          5.84         7.35 o                         
   4   4   3        510.03        345.79        39.76 o                         
   5   4   3       1025.25       1033.12        40.35 o                         
   6   4   3       1448.24       1296.08        60.13 o                         
   7   4   3        176.10        193.32        17.16 o                         
   8   4   3        981.40       1133.54        42.36 o                         
   9   4   3        314.53        414.21        49.57 o                         
  10   4   3         55.17        104.09        27.59 o                         
  11   4   3         28.32         12.89        15.70 o                         
  12   4   3         73.13         57.99        16.52 o                         
  13   4   3         94.32         34.86        11.90 o                         
 -12   5   3        277.62        302.51        27.43 o                         
 -11   5   3       1459.11       1532.94        56.74 o                         
 -10   5   3         63.52        107.89        12.89 o                         
  -9   5   3       4202.57       4632.42       211.73 o                         
  -8   5   3         18.76         34.20        14.21 o                         
  -7   5   3       2018.37       1984.67        57.13 o                         
  -6   5   3        267.48        263.80        17.36 o                         
  -5   5   3       4072.84       4131.75       103.59 o                         
  -4   5   3       2029.29       2046.95        53.41 o                         
  -3   5   3          0.17         11.13         4.59 o                         
  -2   5   3       2785.25       2686.09        61.64 o                         
  -1   5   3        295.07        238.09        16.98 o                         
   0   5   3       5320.55       6541.18       146.02 o                         
   1   5   3          9.87          3.57         7.34 o                         
   2   5   3       2181.29       2149.80        74.41 o                         
   3   5   3          0.86          6.11         6.85 o                         
   4   5   3       5370.99       4978.93       145.74 o                         
   5   5   3       2758.03       2859.03       117.80 o                         
   6   5   3       1314.31       1300.78        58.64 o                         
   7   5   3        269.61        234.79        26.12 o                         
   8   5   3       1833.25       1654.70        65.17 o                         
   9   5   3       1227.79       1023.37       469.48 o                         
  10   5   3        734.63        422.80        44.61 o                         
  11   5   3        134.52         54.52        17.68 o                         
 -11   6   3         76.30         92.70         9.67 o                         
 -10   6   3         45.87         40.01         8.29 o                         
  -9   6   3        435.16        442.46        26.44 o                         
  -8   6   3        203.93        270.63        30.90 o                         
  -7   6   3        347.48        379.09        21.33 o                         
  -6   6   3          0.29          0.98         6.40 o                         
  -5   6   3        382.30        460.48        41.36 o                         
  -4   6   3       2083.16       2030.14        59.90 o                         
  -3   6   3        818.06        701.65        30.82 o                         
  -2   6   3       1136.78       1112.68        43.85 o                         
  -1   6   3       1457.20       1376.30        48.14 o                         
   0   6   3       1090.43       1205.31        57.05 o                         
   1   6   3        239.94        286.01        37.90 o                         
   2   6   3          6.17          9.02         8.53 o                         
   3   6   3         32.59         31.46        10.03 o                         
   4   6   3       1508.51       1415.91        64.83 o                         
   5   6   3        262.15        252.00        23.90 o                         
   6   6   3          3.52          2.15         9.91 o                         
   7   6   3          2.11          2.15        10.08 o                         
   8   6   3       1378.05       1445.91        58.74 o                         
   9   6   3         62.80         95.66        18.84 o                         
  10   6   3         66.79         89.72        15.37 o                         
  11   6   3          0.92          6.77         8.26 o                         
 -10   7   3          0.10         16.09         5.43 o                         
  -9   7   3        697.35        822.49        35.65 o                         
  -8   7   3         69.25        195.62        24.78 o                         
  -7   7   3         14.04          9.21         5.64 o                         
  -6   7   3        449.23        385.63        35.19 o                         
  -5   7   3       1590.28       1594.23        87.57 o                         
  -4   7   3         76.32         91.04        17.02 o                         
  -3   7   3          0.11          2.47         5.20 o                         
  -2   7   3         66.36         68.75        10.82 o                         
  -1   7   3         17.05         24.37         5.99 o                         
   0   7   3        525.96        689.06        32.04 o                         
   1   7   3        205.65        188.58        30.36 o                         
   2   7   3          2.39         12.08         7.13 o                         
   3   7   3         36.56         35.30         9.81 o                         
   4   7   3         95.58        106.50        15.07 o                         
   5   7   3        538.77        645.69        51.71 o                         
   6   7   3        312.02        300.87        34.37 o                         
   7   7   3        382.39        344.55        23.80 o                         
   8   7   3         33.65         78.65        15.04 o                         
   9   7   3        249.49        254.11        25.61 o                         
  10   7   3        654.47        746.48        43.78 o                         
  -9   8   3        785.52        726.15        39.49 o                         
  -8   8   3        222.86        189.51        19.00 o                         
  -7   8   3        111.68         85.42        15.04 o                         
  -6   8   3         83.26         68.70        10.61 o                         
  -5   8   3        744.29        761.18        50.89 o                         
  -4   8   3       2039.55       2217.62       111.69 o                         
  -3   8   3         31.71         38.61         8.75 o                         
  -2   8   3       2519.57       2472.22        92.52 o                         
  -1   8   3       1303.63       1385.68        56.37 o                         
   0   8   3       1469.41       1767.44        55.21 o                         
   1   8   3         52.59        139.86        17.58 o                         
   2   8   3        885.25        890.92        41.55 o                         
   3   8   3         16.40         28.58        13.22 o                         
   4   8   3        228.40        228.83        28.75 o                         
   5   8   3        554.75        487.74        42.46 o                         
   6   8   3        881.72        812.57        56.51 o                         
   7   8   3          1.77          7.91         6.43 o                         
   8   8   3        582.23        523.59        38.50 o                         
  -6   9   3        830.94        550.78        26.05 o                         
  -5   9   3        322.31        285.12        19.33 o                         
  -4   9   3       1387.24       1358.45        93.19 o                         
  -3   9   3        191.20        165.55        20.82 o                         
  -2   9   3       1312.36       1361.23        53.26 o                         
  -1   9   3        904.15        875.21        35.24 o                         
   0   9   3       4626.14       5784.94       145.41 o                         
   1   9   3          6.91         51.49        10.61 o                         
   2   9   3       1736.24       1702.96        59.08 o                         
   3   9   3        573.37        499.63        39.82 o                         
   4   9   3       1592.02       1599.69        85.92 o                         
   5   9   3         21.75         19.33         9.09 o                         
   6   9   3        557.99        426.15        51.96 o                         
  -1  10   3        218.77        198.10        18.84 o                         
   0  10   3          8.84         16.52         6.61 o                         
 -14   0   4       1567.88       2079.15        71.79 o                         
 -13   0   4         72.08         72.37        17.02 o                         
 -12   0   4       1832.59       2410.27       130.03 o                         
 -11   0   4         37.93         27.59        14.70 o                         
 -10   0   4       3306.79       3804.57       219.91 o                         
  -9   0   4        327.82        363.56        33.37 o                         
  -8   0   4        465.12        497.22        24.16 o                         
  -7   0   4        668.67        617.23        26.09 o                         
  -6   0   4      23032.09      20015.71      3065.79 o                         
  -5   0   4       4563.31       4584.23       334.74 o                         
  -4   0   4       7443.62       7597.10       309.91 o                         
  -3   0   4       1326.44       1239.38        45.05 o                         
  -2   0   4      25295.05      24228.76       560.92 o                         
  -1   0   4      11529.78      11148.08       226.81 o                         
   0   0   4       1086.58       1386.60        50.61 o                         
   1   0   4      11742.71      10452.87       253.81 o                         
   2   0   4      12185.68      10952.37       263.54 o                         
   3   0   4         22.49          8.21         5.66 o                         
   4   0   4        378.76        398.84        32.95 o                         
   5   0   4       2133.57       2051.34        73.03 o                         
   6   0   4        100.53         87.67        15.03 o                         
   7   0   4       3661.83       3291.53       221.69 o                         
   8   0   4       1114.73       1232.11        54.68 o                         
   9   0   4       3111.06       3556.74       140.37 o                         
  10   0   4        173.46        169.68        26.93 o                         
  11   0   4        754.04        798.19        58.82 o                         
  12   0   4         76.06         68.57        17.18 o                         
  13   0   4        959.71       1205.75        49.11 o                         
  14   0   4          0.19         -1.16         5.95 o                         
 -14   1   4        436.26        480.48        18.12 o                         
 -13   1   4          0.07         -6.53         8.29 o                         
 -12   1   4         82.26         79.74        13.76 o                         
 -11   1   4          3.67         11.10         9.09 o                         
 -10   1   4       2644.03       2874.01        64.85 o                         
  -9   1   4          0.54         10.12         6.93 o                         
  -7   1   4          0.36         44.28         6.96 o                         
  -6   1   4       3546.34       3106.61       133.33 o                         
  -5   1   4        131.63        125.79        13.88 o                         
  -4   1   4       1750.94       1939.97        62.98 o                         
  -3   1   4        465.86        507.03        21.96 o                         
  -2   1   4      13304.71      12532.76       229.85 o                         
  -1   1   4         95.84        152.40        20.72 o                         
   0   1   4          0.74          4.15         3.39 o                         
   1   1   4       7981.18       8121.57       171.07 o                         
   2   1   4      12475.21      11428.22       277.20 o                         
   3   1   4       2482.30       2866.19        84.59 o                         
   4   1   4       3112.82       3467.03       104.20 o                         
   5   1   4       3582.54       3638.75        98.03 o                         
   6   1   4       2281.03       1998.44       189.21 o                         
   7   1   4       1134.04       1131.45        36.20 o                         
   8   1   4        286.74        556.17        42.93 o                         
   9   1   4        946.98        966.48        33.11 o                         
  10   1   4         42.44         31.35        10.53 o                         
  11   1   4        364.08        400.22        34.28 o                         
  12   1   4         42.64         40.74        10.16 o                         
  13   1   4        291.20        359.16        15.71 o                         
  14   1   4         20.96         20.75         4.77 o                         
 -14   2   4        217.18        214.24        15.70 o                         
 -13   2   4        117.97         95.66        17.35 o                         
 -12   2   4       1088.15       1249.25        78.98 o                         
 -11   2   4         62.28         53.08        10.27 o                         
 -10   2   4         16.64         47.45        14.04 o                         
  -9   2   4          4.88         19.60         7.29 o                         
  -7   2   4        383.61        377.75        23.86 o                         
  -6   2   4       2309.53       2204.68       103.93 o                         
  -5   2   4         87.13         63.07        14.83 o                         
  -4   2   4        323.29        252.08        17.18 o                         
  -3   2   4        584.05        503.54        22.21 o                         
  -2   2   4        258.55        254.62        23.33 o                         
  -1   2   4        660.37        832.16        59.37 o                         
   0   2   4        852.41       1124.96        42.32 o                         
   1   2   4      13028.82      12788.17       360.44 o                         
   2   2   4        458.50        369.41        21.05 o                         
   3   2   4        862.59        764.06        34.97 o                         
   4   2   4       1351.93       1347.73        54.37 o                         
   5   2   4        204.86        137.92        17.67 o                         
   6   2   4        911.20        678.60        40.30 o                         
   7   2   4        727.67        836.94        40.28 o                         
   8   2   4       1194.52       1616.56        55.49 o                         
   9   2   4        156.45        235.55        24.14 o                         
  10   2   4        403.98        466.64        33.18 o                         
  11   2   4        366.92        342.40        27.63 o                         
  12   2   4         50.68         61.57        11.66 o                         
  13   2   4        119.43        140.87        12.90 o                         
  14   2   4         70.56         23.96         8.26 o                         
 -14   3   4        604.51        635.58        34.70 o                         
 -13   3   4          1.16         -1.50         5.48 o                         
 -12   3   4        511.07        586.05        39.65 o                         
 -11   3   4         22.83         23.13        10.41 o                         
 -10   3   4       1285.96       1527.98        81.95 o                         
  -9   3   4        165.51        224.45        20.64 o                         
  -8   3   4        969.45       1001.37        37.16 o                         
  -7   3   4        331.61        416.63        28.08 o                         
  -6   3   4       3867.36       3707.18       105.38 o                         
  -5   3   4         78.04         96.82        35.11 o                         
  -4   3   4       2035.03       2053.04        61.52 o                         
  -3   3   4          6.39          7.26         8.82 o                         
  -2   3   4       9877.58       9512.25       301.80 o                         
  -1   3   4       1746.81       1368.68        45.13 o                         
   0   3   4        699.62        781.52        47.27 o                         
   1   3   4       1006.09       1024.73        56.07 o                         
   2   3   4       4466.33       4461.77       474.19 o                         
   3   3   4      13495.73      13041.17       413.11 o                         
   4   3   4       2563.81       2869.09       166.87 o                         
   5   3   4       2434.01       2007.95       136.47 o                         
   6   3   4       4989.72       4600.80       149.31 o                         
   7   3   4       4133.67       4560.88       431.23 o                         
   8   3   4          6.13          3.28         8.29 o                         
   9   3   4        684.12       1155.40       212.81 o                         
  10   3   4         15.03          3.14        17.51 o                         
  11   3   4       1403.67       1492.13        96.82 o                         
  12   3   4         74.38         66.25        19.17 o                         
  13   3   4        225.90        127.22        20.32 o                         
 -13   4   4          4.55          3.22         4.09 o                         
 -12   4   4          4.47          0.96         4.00 o                         
 -11   4   4         38.41         31.74         7.68 o                         
 -10   4   4        412.15        464.81        27.07 o                         
  -9   4   4         93.56        108.88        18.50 o                         
  -8   4   4        354.25        577.86        37.21 o                         
  -7   4   4        468.86        448.46        24.97 o                         
  -6   4   4       1221.67       1258.17        51.97 o                         
  -5   4   4       2921.97       2999.53       115.33 o                         
  -4   4   4          3.44          2.36         3.35 o                         
  -3   4   4       8545.21       8217.83       268.80 o                         
  -2   4   4       4494.77       3845.61       145.87 o                         
  -1   4   4       4379.92       4538.15       153.04 o                         
   0   4   4       2807.59       3201.49       258.00 o                         
   1   4   4       2743.32       2599.08       114.70 o                         
   2   4   4       3988.78       4006.39       157.18 o                         
   3   4   4       5900.95       6139.99       246.58 o                         
   4   4   4       2345.58       2559.58        59.28 o                         
   5   4   4       4009.99       3770.18       116.83 o                         
   6   4   4       5207.67       4790.52       276.67 o                         
   7   4   4       1601.50       1889.32        91.53 o                         
   8   4   4        137.71        146.95        16.67 o                         
   9   4   4        448.03        476.68        42.96 o                         
  10   4   4        554.42        636.77        60.14 o                         
  11   4   4        318.07        313.59        38.99 o                         
  12   4   4          2.14          1.82        10.57 o                         
 -12   5   4         66.02         72.46         8.22 o                         
 -11   5   4          7.89         13.40         8.84 o                         
 -10   5   4         81.49        122.64        13.60 o                         
  -9   5   4         34.54        217.31       101.03 o                         
  -8   5   4          1.54        373.70        87.24 o                         
  -7   5   4          2.17          8.03         8.11 o                         
  -6   5   4         99.25        125.33        15.46 o                         
  -5   5   4        355.17        305.56        22.53 o                         
  -4   5   4        909.45        909.77        33.52 o                         
  -3   5   4         89.08         92.38         9.05 o                         
  -2   5   4        552.48        427.69        17.17 o                         
  -1   5   4         43.66         40.32         6.21 o                         
   0   5   4         50.33         34.12         5.77 o                         
   1   5   4          1.97         10.50         4.67 o                         
   2   5   4         58.70         60.96         6.69 o                         
   3   5   4         65.10         65.03         7.23 o                         
   4   5   4        482.70        475.11        23.05 o                         
   5   5   4        121.08        122.58        16.21 o                         
   6   5   4        429.01        327.18        36.54 o                         
   7   5   4        318.72        986.01       153.90 o                         
   8   5   4         85.21        181.40        18.21 o                         
   9   5   4         55.40        635.16       365.80 o                         
  10   5   4         59.45          9.75        14.70 o                         
  11   5   4          8.04          3.80        11.07 o                         
  12   5   4         50.10          4.96         7.93 o                         
 -11   6   4          1.39          5.50         4.49 o                         
 -10   6   4         87.48         80.56        11.81 o                         
  -9   6   4        348.91        404.43        24.95 o                         
  -8   6   4         82.79        307.16        36.60 o                         
  -7   6   4        116.69         81.78        12.56 o                         
  -6   6   4          2.95          1.65         8.10 o                         
  -5   6   4       4321.62       4386.37       155.67 o                         
  -4   6   4        313.05        305.51        18.20 o                         
  -3   6   4       1599.48       1550.26        45.02 o                         
  -2   6   4         93.10        100.88        10.58 o                         
  -1   6   4       4980.60       4659.55       101.52 o                         
   0   6   4        290.67        396.31        27.16 o                         
   1   6   4       1999.86       2080.34        82.65 o                         
   2   6   4        679.10        612.74        23.99 o                         
   3   6   4       4850.47       5173.27       152.59 o                         
   4   6   4       3414.73       3527.44       185.97 o                         
   5   6   4       1262.28       1220.83        76.66 o                         
   6   6   4        491.23        493.85        44.44 o                         
   7   6   4       1743.54       1830.69        70.91 o                         
   8   6   4         30.89        119.65        14.66 o                         
   9   6   4         71.21        189.26        38.99 o                         
  10   6   4        114.38         58.32        16.52 o                         
  11   6   4        198.08         51.88        12.89 o                         
 -10   7   4        452.53        524.25        32.55 o                         
  -9   7   4         82.44         80.63        13.71 o                         
  -8   7   4        419.20        349.12        32.38 o                         
  -7   7   4         24.68         46.23        10.28 o                         
  -6   7   4        239.72        226.19        26.11 o                         
  -5   7   4        649.19        753.91        51.88 o                         
  -4   7   4        466.95        455.02        37.67 o                         
  -3   7   4        116.59        107.06        12.85 o                         
  -2   7   4       1574.25       1465.77        58.11 o                         
  -1   7   4        610.63        642.28        27.34 o                         
   0   7   4         78.25         78.46         9.28 o                         
   1   7   4        273.60        292.25        22.06 o                         
   2   7   4        987.78       1015.95        67.25 o                         
   3   7   4       3920.30       3942.71       188.68 o                         
   4   7   4         62.72         47.73        11.12 o                         
   5   7   4        346.36        374.23        38.00 o                         
   6   7   4        731.87        758.87        56.51 o                         
   7   7   4       1408.28       1521.34        60.10 o                         
   8   7   4         13.48         22.50         7.42 o                         
   9   7   4        158.84        255.93        26.27 o                         
  10   7   4         13.92         17.68         7.93 o                         
  -8   8   4        112.43        222.06        20.49 o                         
  -7   8   4         63.48         45.77        12.06 o                         
  -6   8   4        650.49        534.64        60.06 o                         
  -5   8   4         22.78         29.74        10.57 o                         
  -4   8   4        132.18        115.33        18.84 o                         
  -3   8   4        344.34        330.11        31.89 o                         
  -2   8   4        535.49        496.19        23.55 o                         
  -1   8   4         17.18         16.67         5.98 o                         
   0   8   4          0.74          2.71         4.62 o                         
   1   8   4        163.63        187.89        35.28 o                         
   2   8   4        196.52        211.90        28.42 o                         
   3   8   4          0.40          7.77        10.90 o                         
   4   8   4       1041.68       1069.49        69.23 o                         
   5   8   4         39.46         44.11        14.21 o                         
   6   8   4         65.80         46.18         9.36 o                         
   7   8   4        200.09        310.94        20.59 o                         
   8   8   4        306.98        275.49        16.94 o                         
  -6   9   4        122.74         88.94         9.69 o                         
  -5   9   4         81.96         47.33         6.36 o                         
  -4   9   4        295.64        261.50        17.93 o                         
  -3   9   4         17.90         32.24        11.24 o                         
  -2   9   4        206.32        213.94        16.65 o                         
  -1   9   4         61.43         62.84         9.29 o                         
   0   9   4        886.52       1150.45        67.58 o                         
   1   9   4         10.83          9.42         9.91 o                         
   2   9   4        348.44        382.16        34.20 o                         
   3   9   4        380.46        408.60        35.03 o                         
   4   9   4        552.33        471.08        25.92 o                         
   5   9   4        138.69        112.18         9.05 o                         
   6   9   4        268.87        207.13        29.16 o                         
 -14   1   5        269.11        300.57        12.87 o                         
 -13   1   5          5.41          7.09         7.10 o                         
 -12   1   5       1196.08       1544.29        66.42 o                         
 -11   1   5         15.31         10.51         9.64 o                         
 -10   1   5         41.84         44.65         8.56 o                         
  -9   1   5        247.47        343.17        17.69 o                         
  -8   1   5       1415.03       1451.58        39.29 o                         
  -7   1   5       1126.30       1083.92        33.80 o                         
  -6   1   5        395.17        342.10        26.54 o                         
  -5   1   5       5260.34       5696.52       269.54 o                         
  -4   1   5         47.77         52.49         8.27 o                         
  -3   1   5          3.17          2.94         4.09 o                         
  -2   1   5       4866.95       4280.76        99.84 o                         
  -1   1   5         60.22        144.70        12.43 o                         
   0   1   5         94.84        204.70        12.31 o                         
   1   1   5       6114.18       5127.76       115.62 o                         
   2   1   5       5358.77       4657.36       108.65 o                         
   3   1   5       3306.16       3175.40       118.52 o                         
   4   1   5       1689.81       1585.99        77.52 o                         
   5   1   5       4889.42       4613.03       141.70 o                         
   6   1   5       4109.13       3570.48       162.55 o                         
   7   1   5       5458.73       4891.63       206.83 o                         
   8   1   5       2895.01       2865.13        78.73 o                         
   9   1   5       3626.72       3981.74       105.64 o                         
  10   1   5        634.40        809.52        42.99 o                         
  11   1   5       1767.59       2130.80        81.72 o                         
  12   1   5          9.35          6.36         7.70 o                         
  13   1   5        305.77        309.60        22.43 o                         
  14   1   5        137.28        230.37        14.78 o                         
 -14   2   5         30.96         34.64        11.24 o                         
 -13   2   5        484.55        467.25        27.13 o                         
 -12   2   5        650.25        812.90        60.14 o                         
 -11   2   5        441.71        473.41        54.03 o                         
 -10   2   5         35.50         27.58         8.59 o                         
  -9   2   5       2391.40       2474.74        73.91 o                         
  -8   2   5       1429.66       1794.57        72.14 o                         
  -7   2   5       3145.76       3007.31        96.11 o                         
  -6   2   5       3274.50       3215.25       101.39 o                         
  -5   2   5       1325.70       1383.82        51.45 o                         
  -4   2   5         34.27         68.58        10.63 o                         
  -3   2   5        977.18        771.05        35.40 o                         
  -2   2   5      12863.53      12413.35       522.93 o                         
  -1   2   5       3420.20       3323.54        92.67 o                         
   0   2   5       1094.45       1605.31        64.37 o                         
   1   2   5      13500.19      12392.12       260.35 o                         
   2   2   5        109.29         70.12         8.90 o                         
   3   2   5       4099.97       3763.84        96.23 o                         
   4   2   5        458.82        495.79        32.24 o                         
   5   2   5        407.56        337.08        36.37 o                         
   6   2   5        938.96        724.09        24.28 o                         
   7   2   5        821.04        655.45        29.85 o                         
   8   2   5        167.33        209.53        22.21 o                         
   9   2   5        478.77        509.77        88.81 o                         
  10   2   5       1403.00       1606.35        70.28 o                         
  11   2   5        694.82        836.21        44.27 o                         
  12   2   5        196.65        230.02        63.78 o                         
  13   2   5         96.02         70.55        12.97 o                         
 -13   3   5         60.21         76.82         9.64 o                         
 -12   3   5         28.41         20.65        12.06 o                         
 -11   3   5        468.56        421.32        33.87 o                         
 -10   3   5        430.18        456.18        36.18 o                         
  -9   3   5       2888.71       2993.57       102.57 o                         
  -8   3   5         35.22         18.57         6.28 o                         
  -7   3   5       1712.28       2018.75        88.44 o                         
  -6   3   5         19.89          7.03         5.07 o                         
  -5   3   5       1837.19       1842.07       132.84 o                         
  -4   3   5       1619.76       1384.59        67.81 o                         
  -3   3   5       1481.24       1336.93        52.64 o                         
  -2   3   5        123.91        102.23        15.88 o                         
  -1   3   5        920.23        835.04        45.10 o                         
   0   3   5        167.70         76.73        21.31 o                         
   1   3   5       1967.80       2051.69        91.69 o                         
   2   3   5         21.32         44.13        12.38 o                         
   3   3   5        133.87        133.84        20.70 o                         
   4   3   5        672.91        580.73        46.11 o                         
   5   3   5        227.30        196.53        22.33 o                         
   6   3   5        277.01        190.73        16.96 o                         
   7   3   5         74.85        240.61        38.62 o                         
   8   3   5        217.08        492.49        48.25 o                         
   9   3   5        419.96        672.76        48.99 o                         
  10   3   5        207.46        237.59        38.83 o                         
  11   3   5        228.38        237.92        34.86 o                         
  12   3   5          0.47          3.97        12.23 o                         
  13   3   5        140.90         65.76        13.88 o                         
 -13   4   5        152.59        137.65        21.07 o                         
 -12   4   5        157.57        157.40        11.98 o                         
 -11   4   5        180.38        177.75        13.13 o                         
 -10   4   5        153.58        160.13        15.35 o                         
  -9   4   5        162.48        233.41        48.66 o                         
  -8   4   5         88.49        114.23        18.59 o                         
  -7   4   5       1805.30       1747.63        61.22 o                         
  -6   4   5          0.27          3.69         5.57 o                         
  -5   4   5        529.91        504.56        31.92 o                         
  -4   4   5          0.06          3.06         5.04 o                         
  -3   4   5       1284.89       1083.78        42.62 o                         
  -2   4   5        205.51        213.33        37.61 o                         
  -1   4   5         65.67        275.06        40.07 o                         
   0   4   5         60.93         54.97        16.55 o                         
   1   4   5       6117.33       5744.18       210.43 o                         
   2   4   5        587.19        520.55        45.13 o                         
   3   4   5         12.76          8.51         4.34 o                         
   4   4   5        429.75        502.57        26.21 o                         
   5   4   5       1673.39       1669.65        64.49 o                         
   6   4   5         20.06         32.16         9.80 o                         
   7   4   5        118.82        216.67        91.12 o                         
   8   4   5         84.67         70.40        13.89 o                         
   9   4   5        838.12       1052.21        50.97 o                         
  10   4   5         77.64         73.19        24.45 o                         
  11   4   5         82.34         41.47        18.34 o                         
  12   4   5         46.10         23.32         8.22 o                         
 -12   5   5         39.38         52.99         6.95 o                         
 -11   5   5       1365.05       1570.30        56.37 o                         
 -10   5   5         44.78         45.95         9.83 o                         
  -9   5   5       3621.92       3711.99        99.59 o                         
  -8   5   5        406.98        389.76        38.50 o                         
  -7   5   5       7714.92       7311.20       224.23 o                         
  -6   5   5       1120.03       1285.78        92.44 o                         
  -5   5   5       5544.76       5515.36       301.78 o                         
  -4   5   5       1981.70       1898.84        60.72 o                         
  -3   5   5       9257.76       8833.70       274.22 o                         
  -2   5   5         59.96         63.70         7.26 o                         
  -1   5   5       1794.75       1839.37        66.89 o                         
   0   5   5       1217.91       1337.06        52.48 o                         
   1   5   5       4603.67       4309.16        84.39 o                         
   2   5   5        439.27        413.01        17.74 o                         
   3   5   5       1056.03        989.29        26.93 o                         
   4   5   5       1777.52       1698.59        46.11 o                         
   5   5   5       4358.08       4514.18       147.72 o                         
   6   5   5        779.37        652.79        64.24 o                         
   7   5   5         11.47         20.65        13.22 o                         
   8   5   5          2.72         12.33        19.50 o                         
   9   5   5       1104.97       1116.07       378.86 o                         
  10   5   5        530.10        334.41        38.99 o                         
  11   5   5          0.73         -1.73         6.83 o                         
  12   5   5         46.16         -2.15         6.94 o                         
 -11   6   5         32.19         31.03         5.69 o                         
 -10   6   5         17.04          5.29         7.27 o                         
  -9   6   5        547.84        510.87        27.35 o                         
  -8   6   5        270.24        256.43        30.07 o                         
  -7   6   5        574.08        700.40        36.77 o                         
  -6   6   5          0.63          3.30         7.93 o                         
  -5   6   5         16.69         12.72         9.25 o                         
  -4   6   5        364.45        362.45        21.51 o                         
  -3   6   5        601.52        623.91        24.67 o                         
  -2   6   5        439.28        426.70        22.58 o                         
  -1   6   5        400.91        453.97        20.06 o                         
   0   6   5        340.01        480.42        23.60 o                         
   1   6   5       2066.76       2077.08        51.25 o                         
   2   6   5        786.78        776.20        37.42 o                         
   3   6   5        257.08        295.53        15.92 o                         
   4   6   5        424.22        353.82        27.91 o                         
   5   6   5        413.50        453.87        41.97 o                         
   6   6   5        558.65        484.67        32.66 o                         
   7   6   5          7.52         31.64         8.29 o                         
   8   6   5         65.17         34.54        10.67 o                         
   9   6   5        230.21        391.14       172.16 o                         
  10   6   5        307.09        148.37        22.31 o                         
  11   6   5         16.16          1.16         7.44 o                         
 -10   7   5         84.38         62.29         9.75 o                         
  -9   7   5        559.13        514.90        25.20 o                         
  -8   7   5          3.95         -2.86         6.67 o                         
  -7   7   5       1371.33       1508.06        57.58 o                         
  -6   7   5        239.88        279.99        17.70 o                         
  -5   7   5        383.31        367.63        24.58 o                         
  -4   7   5         42.88         45.56        10.41 o                         
  -3   7   5       1206.70       1154.57        49.01 o                         
  -2   7   5        976.34       1087.99        67.74 o                         
  -1   7   5        333.89        304.30        22.53 o                         
   0   7   5        109.95        100.51        11.12 o                         
   1   7   5        101.99        102.99        11.30 o                         
   2   7   5       1837.84       1838.17        70.91 o                         
   3   7   5        271.58        224.87        29.74 o                         
   4   7   5         21.76         -4.63        10.41 o                         
   5   7   5        234.92        239.97        22.24 o                         
   6   7   5        336.99        314.25        34.04 o                         
   7   7   5        266.51        325.91        22.46 o                         
   8   7   5          8.50        128.71        17.84 o                         
   9   7   5          0.46         74.00        50.56 o                         
  -8   8   5        131.34        124.53        27.59 o                         
  -7   8   5       1545.67       1199.85        66.75 o                         
  -6   8   5         65.89         47.94         8.98 o                         
  -5   8   5        110.80        142.59        19.50 o                         
  -4   8   5          0.46          4.46         8.10 o                         
  -3   8   5       1339.02       1415.28        99.96 o                         
  -2   8   5         71.88         70.16        11.33 o                         
  -1   8   5         33.34        132.87        16.30 o                         
   0   8   5          8.42          3.39         6.66 o                         
   1   8   5       2293.05       2465.54        89.02 o                         
   2   8   5          3.13          1.89         6.39 o                         
   3   8   5        228.90        215.63        25.36 o                         
   4   8   5        132.80        125.90        21.81 o                         
   5   8   5        875.45        934.00        62.78 o                         
   6   8   5         55.27         54.35         9.36 o                         
   7   8   5        324.69        258.65        17.62 o                         
   8   8   5        142.41        191.05        13.30 o                         
  -6   9   5          1.70          6.77         6.77 o                         
  -5   9   5          9.08          6.65         4.00 o                         
  -4   9   5         22.21          8.67         4.52 o                         
  -3   9   5        561.49        511.53        38.17 o                         
  -2   9   5        737.78        768.78        49.57 o                         
  -1   9   5         76.60        148.20        21.15 o                         
   0   9   5        531.59        628.51        44.78 o                         
   1   9   5       1308.17       1368.04        76.50 o                         
   2   9   5        490.44        462.79        37.51 o                         
   3   9   5         99.42         99.46        16.85 o                         
   4   9   5        209.11        151.92        16.60 o                         
   5   9   5        947.63        788.46        27.00 o                         
 -14   0   6         40.87         36.84        10.57 o                         
 -13   0   6          7.01         31.06        12.23 o                         
 -12   0   6       1417.44       1695.02       100.95 o                         
 -11   0   6        512.57        657.42        59.31 o                         
 -10   0   6         20.84         17.68        15.53 o                         
  -9   0   6        422.38        552.54        40.17 o                         
  -8   0   6       2980.66       2741.87       178.44 o                         
  -7   0   6       3185.71       2356.88       112.19 o                         
  -6   0   6        624.34        581.03        51.60 o                         
  -5   0   6       2143.18       2207.29       267.91 o                         
  -4   0   6       6647.54       5717.05       241.49 o                         
  -3   0   6       3639.97       3724.95       243.13 o                         
  -2   0   6       6518.21       6217.86       202.10 o                         
  -1   0   6       7162.18       6972.18       218.88 o                         
   0   0   6      14005.00      17636.78       514.04 o                         
   1   0   6       2789.54       2654.61       144.82 o                         
   2   0   6       5289.87       5122.24       347.38 o                         
   3   0   6        140.85        144.78        20.20 o                         
   4   0   6       6019.47       5925.45       205.68 o                         
   5   0   6       3436.77       3362.41       138.20 o                         
   6   0   6        899.69        913.95        43.63 o                         
   7   0   6        902.63        656.14        45.24 o                         
   8   0   6        263.86        318.75        97.32 o                         
   9   0   6        364.11        486.89       103.51 o                         
  10   0   6        198.00        262.87        34.37 o                         
  11   0   6         35.14         74.80        24.37 o                         
  12   0   6        120.82        135.58        15.92 o                         
  13   0   6        177.12        145.23        20.16 o                         
 -14   1   6         12.37         19.39         3.89 o                         
 -13   1   6        230.22        269.82        28.75 o                         
 -12   1   6        162.78        170.18        15.43 o                         
 -11   1   6        644.05        772.04        45.33 o                         
 -10   1   6        521.28        560.44        38.96 o                         
  -9   1   6       1281.16       1469.15        44.12 o                         
  -8   1   6       1191.48       1676.34        59.23 o                         
  -7   1   6       1691.61       1986.23        60.43 o                         
  -6   1   6        164.61        149.48        12.59 o                         
  -5   1   6       1746.24       1825.73       123.03 o                         
  -4   1   6       3517.70       3364.42       102.59 o                         
  -3   1   6       2940.72       2839.67        89.35 o                         
  -2   1   6       3409.15       3301.65       168.53 o                         
  -1   1   6       3405.09       3834.38       107.63 o                         
   0   1   6       5431.42       7081.87       155.89 o                         
   1   1   6      11835.31      12253.29       300.01 o                         
   2   1   6        176.79        211.62        21.77 o                         
   3   1   6         99.36        102.44        16.92 o                         
   4   1   6       1952.58       1827.03        71.63 o                         
   5   1   6         48.16         30.77        10.84 o                         
   6   1   6       1147.38       1154.77        30.22 o                         
   7   1   6         18.24          9.64         5.86 o                         
   8   1   6        649.51        794.62        47.04 o                         
   9   1   6         29.19         23.78         7.66 o                         
  10   1   6        154.62        143.84        15.36 o                         
  11   1   6          0.22          3.24        10.57 o                         
  12   1   6        721.63        959.87        43.21 o                         
  13   1   6          0.25          1.19         6.72 o                         
 -14   2   6         11.72         18.67         6.28 o                         
 -13   2   6         39.92         53.16        14.37 o                         
 -12   2   6        294.50        345.82        25.70 o                         
 -11   2   6         84.93         73.52        20.16 o                         
 -10   2   6        302.36        290.61        22.73 o                         
  -9   2   6         10.67         17.93         8.12 o                         
  -8   2   6        310.42        305.76        31.29 o                         
  -7   2   6         11.79         35.61         7.73 o                         
  -6   2   6       2017.59       1952.64        66.04 o                         
  -5   2   6         89.85        101.42        18.98 o                         
  -4   2   6       4024.56       4246.11       109.89 o                         
  -3   2   6        481.97        449.49        27.48 o                         
  -2   2   6       2410.06       2089.19        84.41 o                         
  -1   2   6       4018.89       3622.59       101.97 o                         
   0   2   6       2890.79       3914.27       109.47 o                         
   1   2   6        192.26        201.65        15.17 o                         
   2   2   6       3008.96       2598.05        71.90 o                         
   3   2   6       4207.69       3768.92        99.40 o                         
   4   2   6        201.95        215.49        24.53 o                         
   5   2   6         48.71         35.60         6.96 o                         
   6   2   6         21.65         40.90         8.78 o                         
   7   2   6        399.10        374.74        26.88 o                         
   8   2   6         61.77         83.38        14.05 o                         
   9   2   6          5.35         -3.92         9.06 o                         
  10   2   6        108.87        128.62        18.41 o                         
  11   2   6          7.49          0.00         9.29 o                         
  12   2   6         18.93         17.14         8.99 o                         
  13   2   6         98.69         99.10        26.93 o                         
 -13   3   6        390.27        404.84        32.38 o                         
 -12   3   6        177.29        171.34        24.62 o                         
 -11   3   6        529.46        593.33        31.92 o                         
 -10   3   6         57.31         41.47        12.06 o                         
  -9   3   6       3225.04       3179.05       147.71 o                         
  -8   3   6        951.28       1083.26        43.20 o                         
  -7   3   6        994.66       1052.25        61.22 o                         
  -6   3   6        978.31        911.69        85.50 o                         
  -5   3   6       1251.87       1008.66        44.43 o                         
  -4   3   6      12509.33      12330.50       448.74 o                         
  -3   3   6       3434.76       3231.71       125.98 o                         
  -2   3   6       4534.22       4013.76       205.70 o                         
  -1   3   6       7064.62       6389.49       297.90 o                         
   0   3   6       9664.51      12239.53       529.04 o                         
   1   3   6        466.84        616.12        60.39 o                         
   2   3   6       3694.65       3594.45       137.81 o                         
   3   3   6       1294.12       1378.67        74.00 o                         
   4   3   6       4694.20       4510.02       111.94 o                         
   5   3   6        981.79        999.35        55.05 o                         
   6   3   6       1739.33       1871.63        59.64 o                         
   7   3   6         14.39        162.57        23.36 o                         
   8   3   6       2018.55       2272.76       179.43 o                         
   9   3   6         87.74        101.28        30.90 o                         
  10   3   6        245.16        373.90        46.59 o                         
  12   3   6       1213.42        799.18        54.69 o                         
  13   3   6         41.86         13.26         5.31 o                         
 -13   4   6        229.38        268.29        25.36 o                         
 -12   4   6         13.08         12.40         5.87 o                         
 -11   4   6       1053.97       1105.04        45.52 o                         
 -10   4   6          9.26         10.83         5.63 o                         
  -9   4   6       1858.10       1879.74        63.79 o                         
  -8   4   6         35.37         40.70         8.41 o                         
  -7   4   6       1178.12       1235.61        65.50 o                         
  -6   4   6       1840.17       1860.67        70.02 o                         
  -5   4   6       1062.75       1103.36       106.90 o                         
  -4   4   6       2465.81       2235.16       192.32 o                         
  -3   4   6         72.54         50.47         8.08 o                         
  -2   4   6         37.87         34.67         6.15 o                         
  -1   4   6         78.43         94.09        13.37 o                         
   0   4   6       1899.18       2346.96       100.57 o                         
   1   4   6       3096.79       2983.50        84.18 o                         
   2   4   6        272.68        298.55        14.32 o                         
   3   4   6        519.14        489.81        19.61 o                         
   4   4   6       7093.38       7047.99       164.17 o                         
   5   4   6        458.90        484.24        30.63 o                         
   6   4   6        610.20        694.87        28.90 o                         
   7   4   6         43.22         55.42        12.08 o                         
   8   4   6       3694.75       4192.07       313.43 o                         
   9   4   6         12.42         14.13        13.05 o                         
  10   4   6        160.98        264.69        37.34 o                         
  11   4   6         37.13         23.96        15.86 o                         
 -12   5   6          0.88         -1.53         4.37 o                         
 -11   5   6         16.42         24.95         8.43 o                         
 -10   5   6          0.51          9.58         7.77 o                         
  -9   5   6         22.33         59.65        11.24 o                         
  -8   5   6         82.10         73.57        11.67 o                         
  -7   5   6        121.60        110.20        21.48 o                         
  -6   5   6        156.50        177.91        17.21 o                         
  -5   5   6        253.53        226.19        50.39 o                         
  -4   5   6        229.71        180.39        35.52 o                         
  -3   5   6        109.89         69.64        12.07 o                         
  -2   5   6        795.50        775.03        33.17 o                         
  -1   5   6          4.05          5.74         3.99 o                         
   0   5   6         24.32         23.38         5.76 o                         
   1   5   6          4.84          0.66         4.13 o                         
   2   5   6        744.65        637.01        20.89 o                         
   3   5   6        296.94        273.97        13.45 o                         
   4   5   6        278.97        280.30        16.04 o                         
   5   5   6         38.84         44.51        14.14 o                         
   6   5   6        602.79        611.88        33.23 o                         
   7   5   6         83.75         67.91        17.02 o                         
   8   5   6        128.14         97.52        15.78 o                         
   9   5   6         73.06         88.14        30.48 o                         
  10   5   6          6.79         -4.13        12.39 o                         
  11   5   6          4.55          1.49         8.26 o                         
 -11   6   6        327.89        284.51        20.98 o                         
 -10   6   6          9.31          5.78         5.95 o                         
  -9   6   6       1287.61       1267.55        49.49 o                         
  -8   6   6         14.86          9.94         7.58 o                         
  -7   6   6        140.74        178.11        26.11 o                         
  -6   6   6         19.66         20.78         8.19 o                         
  -5   6   6       1018.07        966.88        60.31 o                         
  -4   6   6         39.86         24.70         9.89 o                         
  -3   6   6        485.38        458.02        25.03 o                         
  -2   6   6        594.74        579.85        28.35 o                         
  -1   6   6        608.86        650.48        33.92 o                         
   0   6   6        276.69        319.12        14.75 o                         
   1   6   6       2120.37       2127.38        54.98 o                         
   2   6   6        535.27        478.85        20.16 o                         
   3   6   6        394.43        336.94        17.88 o                         
   4   6   6       2218.63       2572.86        91.69 o                         
   5   6   6       1113.93       1164.35        43.07 o                         
   6   6   6       1203.28       1101.32        66.92 o                         
   7   6   6          1.73         -3.86         9.31 o                         
   8   6   6        831.27        838.95       155.47 o                         
   9   6   6        172.68        133.75        28.25 o                         
  10   6   6        617.08        350.27        32.55 o                         
  -9   7   6        717.15        643.88        28.38 o                         
  -8   7   6        608.03        590.57        23.91 o                         
  -7   7   6        173.50        212.92        18.81 o                         
  -6   7   6        701.23        687.81        37.54 o                         
  -5   7   6       1170.17       1305.84        64.60 o                         
  -4   7   6       2079.33       2212.50       115.00 o                         
  -3   7   6         22.90         35.22         8.99 o                         
  -2   7   6       1114.84       1068.36        52.05 o                         
  -1   7   6       1261.48       1279.72        43.74 o                         
   0   7   6       2004.06       2590.32        65.07 o                         
   1   7   6         47.74        125.77        14.17 o                         
   2   7   6        485.31        487.59        23.91 o                         
   3   7   6        243.06        231.20        20.37 o                         
   4   7   6       2583.91       2794.91       144.90 o                         
   5   7   6       1741.91       1854.79       106.57 o                         
   6   7   6        676.79        628.94        34.38 o                         
   7   7   6         14.34         36.17         9.36 o                         
   8   7   6        485.55        557.75        27.90 o                         
   9   7   6         82.49        105.14        10.15 o                         
  -8   8   6        295.58        270.79        16.24 o                         
  -7   8   6          0.72         14.62         6.43 o                         
  -6   8   6        203.88        160.60        21.48 o                         
  -5   8   6        302.06        261.55        29.41 o                         
  -4   8   6       1426.74       1266.60        76.33 o                         
  -3   8   6          0.41          3.63         9.25 o                         
  -2   8   6        879.30        877.50        41.23 o                         
  -1   8   6        172.04        159.94        16.24 o                         
   0   8   6       2366.52       3075.50       239.24 o                         
   1   8   6        234.74        240.18        16.16 o                         
   2   8   6         21.40         35.18         7.45 o                         
   3   8   6        695.27        618.08        34.23 o                         
   4   8   6        106.16         79.25        12.23 o                         
   5   8   6         96.32         91.16         9.90 o                         
   6   8   6          3.82         -0.89         4.21 o                         
   7   8   6        185.61        200.98        14.67 o                         
  -5   9   6        541.47        431.43        30.07 o                         
  -4   9   6        200.34        168.80        14.31 o                         
  -3   9   6        188.09        153.67        14.25 o                         
  -2   9   6        342.93        268.82        26.27 o                         
  -1   9   6        257.71        190.34        22.31 o                         
   0   9   6         92.83        104.61        11.69 o                         
   1   9   6        114.72        119.29        18.34 o                         
   2   9   6        955.58        955.48        57.99 o                         
   3   9   6          7.79          6.77         7.44 o                         
   4   9   6        231.12        205.16        25.94 o                         
   5   9   6         40.60         35.36         8.76 o                         
 -14   1   7        696.14        564.24        27.28 o                         
 -13   1   7         59.09         82.45        11.71 o                         
 -12   1   7       1367.50       1631.19        78.64 o                         
 -11   1   7         95.44        120.03        14.74 o                         
 -10   1   7       4201.27       4749.96       182.07 o                         
  -9   1   7         94.27         82.19         9.29 o                         
  -8   1   7        989.94       1077.57       104.39 o                         
  -7   1   7         65.10         67.09        14.14 o                         
  -6   1   7       5698.53       6382.03       136.58 o                         
  -5   1   7        774.40        722.56        44.37 o                         
  -4   1   7       3329.29       3922.78       183.23 o                         
  -3   1   7         51.19         28.88         9.01 o                         
  -2   1   7       3999.62       3867.86       197.61 o                         
  -1   1   7        285.62        346.25        29.23 o                         
   0   1   7        740.89        909.74        46.45 o                         
   1   1   7       4895.00       4951.76       170.33 o                         
   2   1   7       5136.88       5141.23       145.59 o                         
   3   1   7      10601.08      11040.50       286.14 o                         
   4   1   7         76.39         53.50        12.70 o                         
   5   1   7       1138.70       1132.18        26.22 o                         
   6   1   7          2.68          2.18         4.99 o                         
   7   1   7       2192.08       1774.19        44.90 o                         
   8   1   7       1272.14       1581.62        76.38 o                         
   9   1   7       2360.28       2753.98       106.73 o                         
  10   1   7        103.76         96.12        13.62 o                         
  11   1   7       1934.64       1930.79       110.53 o                         
  12   1   7        358.04        336.06        34.70 o                         
  13   1   7        890.42        907.99       176.13 o                         
 -13   2   7         11.65          2.64         7.27 o                         
 -12   2   7        107.31        145.69        24.12 o                         
 -11   2   7          4.81          2.33         8.27 o                         
 -10   2   7       1339.03       1643.62        79.22 o                         
  -9   2   7         43.53         38.57        11.15 o                         
  -8   2   7        216.25        200.17        41.14 o                         
  -7   2   7        356.11        318.94        22.96 o                         
  -6   2   7       6312.72       6882.40       170.11 o                         
  -5   2   7         40.12         49.90         7.00 o                         
  -4   2   7       2024.55       1915.65       163.49 o                         
  -3   2   7        341.90        435.03        50.23 o                         
  -2   2   7       2648.62       2353.93       138.62 o                         
  -1   2   7         74.03         80.63        13.17 o                         
   0   2   7        999.15       1254.38        48.60 o                         
   1   2   7       1509.84       1439.22        48.17 o                         
   2   2   7      10190.12       9546.46       214.52 o                         
   3   2   7       3008.58       3038.11       100.03 o                         
   4   2   7       1516.09       1725.96       116.61 o                         
   5   2   7       4479.82       4151.72       105.61 o                         
   6   2   7       2151.24       2206.98        58.01 o                         
   7   2   7       1575.90       1446.34        76.27 o                         
   8   2   7        230.58        213.75        24.47 o                         
   9   2   7        795.02        849.81       120.78 o                         
  10   2   7        522.59        632.64        60.31 o                         
  11   2   7        662.23        580.59        50.06 o                         
  12   2   7         26.13          8.59        10.90 o                         
  13   2   7        135.03        106.90        16.19 o                         
 -13   3   7          4.28          2.31         3.59 o                         
 -12   3   7        379.99        436.93        26.77 o                         
 -11   3   7         45.84         43.27        16.60 o                         
 -10   3   7          0.22          0.19         6.75 o                         
  -9   3   7        597.94        570.22        32.88 o                         
  -8   3   7        630.77       1309.81        51.46 o                         
  -7   3   7       1564.46       1335.51       176.38 o                         
  -6   3   7        114.08        137.64        32.47 o                         
  -5   3   7       2122.35       2260.10       119.79 o                         
  -4   3   7         43.75         39.20         9.61 o                         
  -3   3   7       2679.31       2366.48       146.72 o                         
  -2   3   7       3799.33       3863.40       208.84 o                         
  -1   3   7        977.04       1085.51        83.44 o                         
   0   3   7        389.55        475.51        51.05 o                         
   1   3   7       5826.72       5731.79       323.26 o                         
   2   3   7       1808.47       1452.44        76.73 o                         
   3   3   7          0.75          6.51         3.70 o                         
   4   3   7        971.01       1099.07        45.79 o                         
   5   3   7        820.79        771.74        33.84 o                         
   6   3   7       1321.61       1161.75        49.24 o                         
   8   3   7         90.07        616.91        91.95 o                         
   9   3   7        133.78        259.40        42.13 o                         
  10   3   7        217.48        299.55        42.30 o                         
  11   3   7         78.18         43.12        15.70 o                         
  12   3   7          0.38          4.10         5.36 o                         
 -12   4   7        149.28        138.95        19.33 o                         
 -11   4   7        108.94         98.95        11.77 o                         
 -10   4   7        104.92        128.64        14.32 o                         
  -9   4   7         13.35         16.66         8.03 o                         
  -7   4   7        146.61        103.69        14.57 o                         
  -6   4   7        594.73        583.27        41.17 o                         
  -5   4   7         55.26         35.45        10.07 o                         
  -4   4   7       1435.08       1409.87        80.95 o                         
  -3   4   7       2305.80       2189.88        85.57 o                         
  -2   4   7        219.53        230.55        27.67 o                         
  -1   4   7        221.68        134.34        10.50 o                         
   0   4   7       1171.70       1277.84        29.73 o                         
   1   4   7        704.81        650.84        18.25 o                         
   2   4   7       2981.02       2994.78        61.78 o                         
   3   4   7       1307.45       1327.22        38.37 o                         
   4   4   7       1327.35       1464.34        42.41 o                         
   5   4   7         30.95         21.44         7.02 o                         
   6   4   7        445.30        575.00        26.51 o                         
   7   4   7        672.49       1140.00       124.58 o                         
   8   4   7          2.06        335.39        78.65 o                         
   9   4   7          7.80        132.84        40.15 o                         
  10   4   7         45.08         15.86        13.22 o                         
  11   4   7        313.62         88.89        18.50 o                         
  12   4   7         91.12         27.26         9.09 o                         
 -12   5   7          0.56         -2.31         6.77 o                         
 -11   5   7        201.92        213.60        37.42 o                         
 -10   5   7        442.81        461.96        33.21 o                         
  -9   5   7        498.97        418.17        24.83 o                         
  -8   5   7         96.91        106.90        13.25 o                         
  -7   5   7         22.96         26.77        13.88 o                         
  -6   5   7       1789.39       1792.34       101.45 o                         
  -5   5   7       2536.89       2417.91       103.60 o                         
  -4   5   7       1222.05        917.81        93.52 o                         
  -3   5   7          2.54         -1.36         5.95 o                         
  -2   5   7      12031.06      11565.32       338.16 o                         
  -1   5   7       3858.18       3572.22        94.78 o                         
   0   5   7       4681.23       5668.07       106.13 o                         
   1   5   7       1180.57       1235.66        37.75 o                         
   2   5   7       8367.34       7969.28       146.66 o                         
   3   5   7       3331.41       3600.64        84.29 o                         
   4   5   7       4357.75       4603.99       161.21 o                         
   5   5   7        358.83        362.37        28.62 o                         
   6   5   7       2707.72       2624.82       104.31 o                         
   7   5   7        899.40        715.74       124.41 o                         
   8   5   7        287.03        318.74        52.29 o                         
   9   5   7        429.52        455.19        44.61 o                         
  10   5   7        336.82        183.89        25.94 o                         
  11   5   7         73.99         26.71         7.30 o                         
 -11   6   7          2.61          8.10         5.45 o                         
 -10   6   7        188.20        161.75        16.36 o                         
  -9   6   7         30.35         44.78        10.90 o                         
  -8   6   7        317.66        493.67        27.66 o                         
  -7   6   7          3.44         -5.95        12.56 o                         
  -6   6   7       1811.24       1669.74        96.49 o                         
  -5   6   7         69.97         93.08        18.92 o                         
  -4   6   7         15.28          9.58        11.24 o                         
  -3   6   7        161.05        143.97        15.51 o                         
  -2   6   7       1584.12       1465.97        58.52 o                         
  -1   6   7        334.56        308.78        14.97 o                         
   0   6   7         76.68         84.97         8.45 o                         
   1   6   7         41.55         59.82         7.50 o                         
   2   6   7       1297.79       1252.96        43.82 o                         
   3   6   7       1682.91       1818.82        50.37 o                         
   4   6   7         70.21         65.78        10.38 o                         
   5   6   7        671.76        637.65        50.72 o                         
   6   6   7        865.62        749.41        36.85 o                         
   7   6   7        310.77        601.79        35.17 o                         
   8   6   7          1.64         73.79        41.97 o                         
   9   6   7        128.69        209.23        76.00 o                         
  10   6   7         39.77         21.67         6.73 o                         
  -9   7   7        246.43        203.22        20.82 o                         
  -8   7   7        174.18        244.64        38.91 o                         
  -7   7   7        200.07        173.98        16.47 o                         
  -6   7   7          6.53          7.01         9.83 o                         
  -5   7   7        915.68        933.44        68.40 o                         
  -4   7   7        273.92        294.92        32.22 o                         
  -3   7   7        103.05        123.26        20.98 o                         
  -2   7   7        518.80        530.13        25.11 o                         
  -1   7   7        647.77        669.58        28.73 o                         
   0   7   7       2237.54       2788.44        69.08 o                         
   1   7   7        812.29        754.47        27.12 o                         
   2   7   7        119.70         97.47         9.58 o                         
   3   7   7       1012.68       1084.27        40.36 o                         
   4   7   7       2862.69       3013.43       105.17 o                         
   5   7   7        420.12        387.08        26.36 o                         
   6   7   7        153.69        170.28        16.87 o                         
   7   7   7         79.02        210.82        36.93 o                         
   8   7   7        399.47        440.57        23.07 o                         
  -7   8   7          0.65          4.62         4.71 o                         
  -6   8   7        795.30        668.97        26.04 o                         
  -5   8   7        155.55        152.25        12.20 o                         
  -4   8   7       1335.29       1320.77        58.57 o                         
  -3   8   7        175.15        144.87        15.34 o                         
  -2   8   7        389.37        360.82        23.84 o                         
  -1   8   7        277.60        308.23        22.31 o                         
   0   8   7        948.08       1130.05        98.22 o                         
   1   8   7         48.27         58.45        11.27 o                         
   2   8   7       1003.30        997.58        36.41 o                         
   3   8   7       1561.62       1780.80        54.83 o                         
   4   8   7        431.62        362.67        19.46 o                         
   5   8   7        422.23        325.76        23.50 o                         
   6   8   7        217.41        179.29        14.51 o                         
   7   8   7        632.05        523.32        34.28 o                         
  -4   9   7        357.61        245.26        19.50 o                         
  -3   9   7        349.24        268.73        29.16 o                         
  -2   9   7        290.89        229.20        48.33 o                         
  -1   9   7         13.57          9.58         7.44 o                         
   0   9   7         92.82         80.30        14.37 o                         
   1   9   7         60.54         48.04         8.07 o                         
   2   9   7        240.35        216.28        22.80 o                         
   3   9   7         30.23         37.84         9.91 o                         
 -13   0   8        104.92         98.47        17.51 o                         
 -12   0   8       1291.38       1493.45        91.20 o                         
 -11   0   8         61.29         92.19        23.46 o                         
 -10   0   8         88.99         92.03        25.94 o                         
  -9   0   8       1728.85       1600.51       107.89 o                         
  -8   0   8       1394.28       1267.34       125.07 o                         
  -7   0   8        451.19        438.52        29.69 o                         
  -6   0   8         16.12         15.06         7.31 o                         
  -5   0   8        560.88        493.08        40.79 o                         
  -4   0   8        155.81        177.28        39.49 o                         
  -3   0   8       1823.32       1724.59       119.95 o                         
  -2   0   8         45.51         14.21        12.56 o                         
  -1   0   8       2212.54       2052.66        88.73 o                         
   0   0   8        358.85        396.86        46.26 o                         
   1   0   8       7790.96       7424.94       346.80 o                         
   2   0   8       7746.77       7704.17       364.15 o                         
   3   0   8       6521.78       6169.31       286.33 o                         
   4   0   8        122.78        111.91        17.61 o                         
   5   0   8       4286.48       4385.57       132.16 o                         
   6   0   8       1066.22       1110.93        65.73 o                         
   7   0   8       6636.78       5998.08       206.08 o                         
   8   0   8        156.61        145.21        26.13 o                         
   9   0   8       4425.81       4459.53       220.74 o                         
  10   0   8        115.77        125.40        27.26 o                         
  11   0   8        905.71       1043.22        71.05 o                         
  12   0   8         83.02         82.12        17.51 o                         
  13   0   8        252.17        229.33        22.14 o                         
 -13   1   8         94.52         89.17        11.43 o                         
 -12   1   8        424.88        461.67        29.86 o                         
 -11   1   8         57.97         65.90        11.23 o                         
 -10   1   8         46.01         57.33        11.88 o                         
  -9   1   8        510.91        490.32        30.59 o                         
  -8   1   8       2163.77       1987.03        61.66 o                         
  -7   1   8        320.65        419.54        24.81 o                         
  -6   1   8         66.46         86.50        11.26 o                         
  -5   1   8        641.44        651.03        30.55 o                         
  -4   1   8         73.08         54.24        13.93 o                         
  -3   1   8        791.34        650.98        65.26 o                         
  -2   1   8         70.48         81.12        22.14 o                         
  -1   1   8       2215.89       2063.33        96.63 o                         
   0   1   8        759.30        984.64        44.79 o                         
   1   1   8        542.84        589.06        41.99 o                         
   2   1   8          5.60         14.27         7.56 o                         
   3   1   8       2280.11       2296.43        86.11 o                         
   4   1   8        644.42        631.58        19.26 o                         
   5   1   8        685.10        656.72        24.51 o                         
   6   1   8        340.40        284.40        17.85 o                         
   7   1   8        591.06        563.50        36.70 o                         
   9   1   8        257.64        229.29        25.29 o                         
  10   1   8        176.55        225.90        23.19 o                         
  11   1   8        176.63        196.98        19.98 o                         
  12   1   8          0.07         -6.77        10.90 o                         
  13   1   8         14.02          5.52         3.62 o                         
 -13   2   8         38.24         26.11         9.09 o                         
 -12   2   8         61.70         52.33        12.31 o                         
 -11   2   8          7.78         18.03         9.57 o                         
 -10   2   8          5.72          0.79        10.71 o                         
  -9   2   8         77.21         75.30        16.29 o                         
  -8   2   8         74.30         48.88        13.84 o                         
  -7   2   8        103.37        178.12        23.02 o                         
  -6   2   8        129.03        150.55        12.25 o                         
  -5   2   8          1.80          8.52         4.96 o                         
  -4   2   8        713.82        813.22        24.78 o                         
  -3   2   8        121.34         96.82        26.60 o                         
  -2   2   8       3033.90       3294.54       185.38 o                         
  -1   2   8         24.36        222.69        51.22 o                         
   0   2   8        936.85       1115.28        49.40 o                         
   1   2   8       8997.03       9136.74       293.36 o                         
   2   2   8       2392.45       2693.82       114.54 o                         
   3   2   8        101.70         90.07         8.29 o                         
   4   2   8        497.37        452.93        17.47 o                         
   5   2   8       4031.04       3862.91       105.31 o                         
   6   2   8         91.26         94.90        10.88 o                         
   7   2   8       1681.25       1517.72        72.27 o                         
   8   2   8         16.77        158.61        33.87 o                         
   9   2   8        708.07        952.76       173.65 o                         
  10   2   8         91.65         86.41        21.81 o                         
  11   2   8        348.42        273.54        38.08 o                         
  12   2   8         43.76         45.11        13.22 o                         
 -13   3   8        321.70        238.84        51.22 o                         
 -12   3   8        361.45        330.09        25.28 o                         
 -11   3   8        858.05        892.53        64.27 o                         
 -10   3   8        386.55        403.03        38.99 o                         
  -9   3   8        529.91        492.36        51.38 o                         
  -8   3   8       1448.20       1140.04        83.77 o                         
  -7   3   8       4312.31       3894.34       554.07 o                         
  -6   3   8          9.13         15.06         6.74 o                         
  -5   3   8       2130.31       2319.39        70.54 o                         
  -4   3   8        551.71        550.95        22.99 o                         
  -3   3   8       3464.13       3192.25        92.81 o                         
  -2   3   8       2533.63       2537.99        63.30 o                         
  -1   3   8       2285.83       2677.94       145.23 o                         
   0   3   8        243.57        303.11        17.81 o                         
   1   3   8      12748.81      12356.81       208.50 o                         
   2   3   8         24.30         21.06         4.34 o                         
   3   3   8       1266.58       1127.96        27.39 o                         
   4   3   8         19.19         12.15         5.94 o                         
   5   3   8       4190.89       4081.34       112.96 o                         
   6   3   8       1432.69       1479.90        54.62 o                         
   7   3   8       1511.50       1590.16        61.32 o                         
   8   3   8         27.29         60.14        26.60 o                         
   9   3   8        503.35        371.50        57.50 o                         
  10   3   8        482.21        427.93        44.78 o                         
  11   3   8        460.17        329.95        23.95 o                         
  12   3   8        192.82        125.99        12.80 o                         
 -12   4   8        407.84        385.07        52.79 o                         
 -11   4   8        658.78        586.23        32.16 o                         
 -10   4   8         29.20         39.79        11.98 o                         
  -9   4   8       1856.02       1669.41       103.26 o                         
  -8   4   8        905.30        817.79       126.15 o                         
  -7   4   8       2875.22       2663.85       307.23 o                         
  -6   4   8         40.75         41.31        14.54 o                         
  -5   4   8        955.51        981.35        70.38 o                         
  -4   4   8       4660.73       5116.53       179.61 o                         
  -3   4   8       2718.67       2838.62       108.36 o                         
  -2   4   8        688.49        638.03        28.94 o                         
  -1   4   8       2273.74       2278.02        64.94 o                         
   0   4   8       5048.09       6322.69       125.12 o                         
   1   4   8        368.60        399.95        21.05 o                         
   2   4   8        513.58        509.06        18.35 o                         
   3   4   8         66.55         66.66         8.31 o                         
   4   4   8        723.39        667.30        26.29 o                         
   5   4   8         55.34         45.27         8.76 o                         
   6   4   8        878.86        918.64        37.44 o                         
   7   4   8        239.03        161.31        19.22 o                         
   8   4   8         13.89          9.06         8.16 o                         
   9   4   8        581.15        477.33        50.06 o                         
  10   4   8        834.12        702.77       190.34 o                         
  11   4   8          0.22          0.03         5.95 o                         
 -11   5   8         22.42         18.50        10.90 o                         
 -10   5   8         66.03         85.75        20.16 o                         
  -9   5   8          4.23         27.76        16.03 o                         
  -8   5   8         21.37         67.91        18.01 o                         
  -7   5   8        133.25        133.50        23.63 o                         
  -6   5   8         29.56         25.77        14.04 o                         
  -5   5   8         13.61         21.97        13.38 o                         
  -4   5   8        328.26        279.98        27.22 o                         
  -3   5   8        427.75        381.62        22.72 o                         
  -2   5   8       1083.74       1014.68        40.47 o                         
  -1   5   8        113.34        104.68         8.07 o                         
   0   5   8        423.90        557.30        20.67 o                         
   1   5   8        378.83        403.63        18.31 o                         
   2   5   8          3.65          2.93         4.32 o                         
   3   5   8         26.84         28.68         5.94 o                         
   4   5   8        592.91        542.10        28.85 o                         
   5   5   8         45.80         54.26         9.65 o                         
   6   5   8         18.40         18.78         8.89 o                         
   7   5   8          3.61         18.12         8.90 o                         
   8   5   8         98.63         73.27        11.01 o                         
   9   5   8         16.64         33.45        11.22 o                         
  10   5   8          1.19          1.46         6.04 o                         
  11   5   8          1.63         -1.16         5.45 o                         
 -10   6   8        121.01        123.09        16.85 o                         
  -9   6   8       1197.45       1248.09        72.53 o                         
  -8   6   8        484.12        499.65        29.49 o                         
  -7   6   8       2787.12       2589.31        93.68 o                         
  -6   6   8        352.46        371.77        27.07 o                         
  -5   6   8         59.96         67.22        13.28 o                         
  -4   6   8        109.32        139.12        23.30 o                         
  -3   6   8       3854.34       3787.57       178.77 o                         
  -2   6   8       2321.42       2358.09        69.62 o                         
  -1   6   8        890.10        840.55        33.16 o                         
   0   6   8        964.75       1224.44        37.09 o                         
   1   6   8        591.84        597.82        23.43 o                         
   2   6   8        722.08        713.27        26.58 o                         
   3   6   8         52.61         43.10         7.68 o                         
   4   6   8         32.06         34.04         8.83 o                         
   5   6   8         67.22         97.60        12.64 o                         
   6   6   8         40.94         52.63         8.29 o                         
   7   6   8          5.34          2.88         6.52 o                         
   8   6   8        178.34        169.48        13.57 o                         
   9   6   8        516.08        319.38        32.38 o                         
  -9   7   8        471.99        414.38        29.74 o                         
  -8   7   8        212.16        231.09        16.91 o                         
  -7   7   8       1682.68       1683.95        63.43 o                         
  -6   7   8         10.05         29.80        10.74 o                         
  -5   7   8        145.70        178.66        16.69 o                         
  -4   7   8          5.54          1.54         6.71 o                         
  -3   7   8       2606.48       2915.55       102.27 o                         
  -2   7   8       1407.16       1396.27        47.12 o                         
  -1   7   8        547.75        687.73        29.44 o                         
   0   7   8          4.28          8.38         6.05 o                         
   1   7   8       2523.81       2685.37        67.18 o                         
   2   7   8        108.39        108.35         9.98 o                         
   3   7   8        579.42        606.98        33.80 o                         
   4   7   8         10.62         19.11         6.59 o                         
   5   7   8       1434.45       1400.65        49.13 o                         
   6   7   8        321.88        255.43        16.55 o                         
   7   7   8        265.93        240.75        18.54 o                         
   8   7   8        127.84        154.67        16.20 o                         
  -7   8   8          0.62         27.01         7.85 o                         
  -6   8   8        344.67        249.66        14.11 o                         
  -5   8   8          2.97         -0.74         4.77 o                         
  -4   8   8         40.74         37.14         7.21 o                         
  -3   8   8        237.63        240.78        15.74 o                         
  -2   8   8        771.12        768.87        36.66 o                         
  -1   8   8          7.70         32.59         9.22 o                         
   0   8   8         57.59         64.70         8.67 o                         
   1   8   8        622.90        716.15        28.38 o                         
   2   8   8        805.12        699.42        34.37 o                         
   3   8   8        106.91         99.04        10.08 o                         
   4   8   8          1.44          3.15         4.51 o                         
   5   8   8        315.25        267.06        17.99 o                         
   6   8   8        332.22        234.97        28.91 o                         
  -3   9   8        366.72        322.68        26.44 o                         
  -2   9   8          1.94          2.15         6.77 o                         
  -1   9   8        130.77        135.32        16.85 o                         
   0   9   8          2.11          3.30         6.61 o                         
   1   9   8        491.19        440.81        31.56 o                         
   2   9   8        168.34        126.73        16.36 o                         
 -13   1   9         98.84         93.44        10.98 o                         
 -12   1   9        755.46        802.91        32.68 o                         
 -11   1   9        850.26        857.58        33.94 o                         
 -10   1   9        986.87       1004.38        62.74 o                         
  -9   1   9       1776.23       1975.33        70.71 o                         
  -8   1   9       4839.04       3811.48        99.38 o                         
  -7   1   9       1964.93       1822.62        57.23 o                         
  -6   1   9       2254.43       2445.65        66.80 o                         
  -5   1   9       4153.96       4519.54        92.35 o                         
  -4   1   9       8335.66       8642.91       170.11 o                         
  -3   1   9       5013.97       5019.48        78.94 o                         
  -2   1   9       2794.55       2985.08       177.45 o                         
  -1   1   9       4264.18       4013.49       158.48 o                         
   0   1   9       8207.28       9858.97       316.25 o                         
   1   1   9         62.14        126.47        21.49 o                         
   2   1   9       2573.61       2661.46        86.77 o                         
   3   1   9        453.24        364.66        15.07 o                         
   4   1   9       3865.43       4049.12        74.59 o                         
   5   1   9        537.75        532.85        18.89 o                         
   6   1   9         42.63         30.77         7.17 o                         
   7   1   9        549.86        408.11        33.82 o                         
   8   1   9         15.77         26.15         9.74 o                         
   9   1   9        404.75        404.29        32.95 o                         
  10   1   9         67.18         55.54        13.22 o                         
  11   1   9        263.79        292.22        23.53 o                         
  12   1   9        115.70         77.49        15.86 o                         
 -13   2   9        401.90        346.80        27.10 o                         
 -12   2   9        244.55        216.66        15.20 o                         
 -11   2   9        752.21        875.47        37.26 o                         
 -10   2   9        425.09        376.50        25.07 o                         
  -9   2   9        799.55        759.71        32.90 o                         
  -8   2   9        543.05        426.41        28.09 o                         
  -7   2   9        528.26        650.57        42.35 o                         
  -6   2   9        585.29        592.40        47.48 o                         
  -5   2   9       2844.58       3145.56       118.34 o                         
  -4   2   9       6262.66       6587.54       147.44 o                         
  -3   2   9       4731.10       4636.09       102.75 o                         
  -2   2   9       1804.68       1580.70        47.79 o                         
  -1   2   9       3485.09     158635.33     80747.65 o                         
   0   2   9       5776.04       7025.47       186.44 o                         
   1   2   9        890.20        998.40        36.30 o                         
   2   2   9         39.28         27.48         4.86 o                         
   3   2   9        120.97        130.16         8.32 o                         
   4   2   9       4299.18       4473.65       122.52 o                         
   5   2   9        219.93        203.11        13.96 o                         
   6   2   9        502.40        447.93        29.57 o                         
   7   2   9         38.67        113.22        17.73 o                         
   8   2   9       1151.71       1103.03        57.96 o                         
   9   2   9         41.15         32.04        12.77 o                         
  10   2   9        228.54        235.16        23.21 o                         
  11   2   9          6.57         -1.83         7.01 o                         
  12   2   9        828.77        647.18        44.44 o                         
 -12   3   9         25.96         25.78         9.00 o                         
 -11   3   9        273.84        251.14        22.53 o                         
 -10   3   9        253.41        242.55        33.37 o                         
  -9   3   9        171.86        138.62        28.25 o                         
  -8   3   9         20.35         12.06        15.04 o                         
  -7   3   9        172.61        333.84        56.01 o                         
  -6   3   9        460.00        478.07        24.01 o                         
  -5   3   9        660.14        648.21        25.01 o                         
  -4   3   9        240.22        253.96        18.24 o                         
  -3   3   9         20.45         15.18         5.40 o                         
  -2   3   9         31.42         14.14         9.75 o                         
  -1   3   9       1555.04       1439.43        49.52 o                         
   0   3   9       1903.80       2341.32        57.32 o                         
   1   3   9         53.65        101.26        13.81 o                         
   2   3   9       1043.39       1027.61        25.36 o                         
   3   3   9       1348.60       1414.43        40.34 o                         
   4   3   9       3326.17       3562.61       106.69 o                         
   5   3   9        337.31        341.29        17.49 o                         
   6   3   9        105.97         95.90        13.85 o                         
   7   3   9         23.54         14.53         9.16 o                         
   8   3   9       2377.31       2016.21       122.60 o                         
   9   3   9         92.58         91.86        23.96 o                         
  10   3   9        216.28        174.57        19.37 o                         
  11   3   9         10.22          0.55         6.36 o                         
 -12   4   9          1.24         -0.89         4.77 o                         
 -11   4   9        130.66        125.85        14.65 o                         
 -10   4   9        103.57         86.95        14.77 o                         
  -9   4   9        903.71        825.14        70.30 o                         
  -8   4   9          6.52         -2.86         9.05 o                         
  -7   4   9          8.43         12.14         7.69 o                         
  -6   4   9        150.71        123.67        17.45 o                         
  -5   4   9       2619.93       2526.95        90.86 o                         
  -4   4   9        130.23        133.72        15.51 o                         
  -3   4   9        543.81        514.22        27.66 o                         
  -2   4   9        170.08        144.86        11.28 o                         
  -1   4   9       3323.82       3361.25        83.27 o                         
   0   4   9        190.61        252.69        13.63 o                         
   1   4   9         30.06         92.07        12.56 o                         
   2   4   9        649.01        624.78        22.23 o                         
   3   4   9         65.12         83.73        10.38 o                         
   4   4   9        277.83        273.03        19.27 o                         
   5   4   9         51.31         26.18         7.09 o                         
   6   4   9        280.49        321.03        24.42 o                         
   7   4   9        160.07        119.18        15.51 o                         
   8   4   9         12.59         91.57        18.04 o                         
   9   4   9          4.28          2.20         9.09 o                         
  10   4   9        241.65        186.17        28.91 o                         
  11   4   9         10.00         10.57         8.43 o                         
 -11   5   9        607.62        451.10        64.77 o                         
 -10   5   9        165.59        136.80        22.64 o                         
  -9   5   9       2036.96       1737.32       103.59 o                         
  -8   5   9          1.32         33.52        11.15 o                         
  -7   5   9        278.94        229.16        30.07 o                         
  -6   5   9        111.39        112.52        21.97 o                         
  -5   5   9        568.32        465.80        31.08 o                         
  -4   5   9        764.80        713.62        58.98 o                         
  -3   5   9          4.45          7.94         6.89 o                         
  -2   5   9         72.42         73.03         8.16 o                         
  -1   5   9        794.08        796.37        26.28 o                         
   0   5   9       2560.93       3083.75        66.54 o                         
   1   5   9       1521.98       1544.85        41.28 o                         
   2   5   9       2239.06       2235.57        54.87 o                         
   3   5   9        235.15        193.86        18.36 o                         
   4   5   9       3849.90       4368.23       146.55 o                         
   5   5   9        344.76        339.82        21.21 o                         
   6   5   9        401.52        448.07        24.69 o                         
   7   5   9         63.98         54.54        10.09 o                         
   8   5   9       2086.71       1931.01       100.52 o                         
   9   5   9          1.82         -6.45         8.76 o                         
  10   5   9        496.74        290.87        76.50 o                         
 -10   6   9         52.48         45.60        11.07 o                         
  -9   6   9        132.75        128.05        18.67 o                         
  -8   6   9        108.96        102.11        19.00 o                         
  -7   6   9         98.03         53.65        10.92 o                         
  -6   6   9          7.79         14.93         8.30 o                         
  -5   6   9        496.27        502.67        65.84 o                         
  -4   6   9       1774.21       1778.70        87.87 o                         
  -3   6   9         14.32         10.26         8.43 o                         
  -2   6   9        327.85        282.18        23.36 o                         
  -1   6   9        345.16        318.11        19.99 o                         
   0   6   9       1662.10       2016.03        86.96 o                         
   1   6   9        168.95        146.32        11.69 o                         
   2   6   9         34.12         38.20         7.24 o                         
   3   6   9        216.20        214.76        16.88 o                         
   4   6   9       1034.04        930.86        57.67 o                         
   5   6   9         55.40         53.74         8.61 o                         
   6   6   9         27.20         37.45         8.20 o                         
   7   6   9          6.48          8.42         7.36 o                         
   8   6   9        212.39        230.49        29.91 o                         
   9   6   9         44.23         21.97        10.57 o                         
  -8   7   9        215.12        223.38        22.47 o                         
  -7   7   9         41.64         54.55         9.58 o                         
  -6   7   9         25.56         22.79         7.70 o                         
  -5   7   9         20.06         26.51         7.23 o                         
  -4   7   9         78.67         71.91         9.93 o                         
  -3   7   9         70.53         66.97        11.79 o                         
  -2   7   9        933.43        956.16        44.53 o                         
  -1   7   9          1.06         20.75         7.28 o                         
   0   7   9        120.38        155.93        16.50 o                         
   1   7   9        529.42        554.27        31.07 o                         
   2   7   9        866.93        805.13        32.22 o                         
   3   7   9        258.18        223.51        19.86 o                         
   4   7   9        200.29        246.45        16.81 o                         
   5   7   9        191.56        176.98        11.86 o                         
   6   7   9        424.15        346.16        18.43 o                         
   7   7   9          8.89          8.04         5.73 o                         
  -6   8   9        118.92         90.58         9.47 o                         
  -5   8   9       1123.18        932.15        40.71 o                         
  -4   8   9        264.47        241.62        14.93 o                         
  -3   8   9        129.64        123.25        13.08 o                         
  -2   8   9       1259.92       1210.72       104.92 o                         
  -1   8   9        506.35        520.92        28.07 o                         
   0   8   9        727.40        862.93        38.55 o                         
   1   8   9        187.36        189.55        16.38 o                         
   2   8   9        651.92        591.50        41.97 o                         
   3   8   9        332.39        351.59        29.91 o                         
   4   8   9        477.48        509.88        36.02 o                         
   5   8   9          6.73         -3.80         6.77 o                         
  -1   9   9       1197.68       1161.68        61.13 o                         
   0   9   9         71.51         74.85        12.23 o                         
 -13   0  10        422.91        363.32        29.24 o                         
 -12   0  10        314.23        381.00        36.18 o                         
 -11   0  10        765.90        833.71        64.11 o                         
 -10   0  10       2795.54       2878.18       157.62 o                         
  -9   0  10        821.85        623.88        61.13 o                         
  -8   0  10         83.50         42.46        19.66 o                         
  -7   0  10       1959.60       1859.91        79.61 o                         
  -6   0  10       2701.73       2939.94       108.17 o                         
  -5   0  10       2313.46       2472.23        91.57 o                         
  -4   0  10       1504.56       1609.80        45.25 o                         
  -3   0  10        925.61        991.74        34.78 o                         
  -2   0  10       1730.74       1654.82        49.91 o                         
  -1   0  10         24.41         33.64         5.01 o                         
   0   0  10        691.22        796.24        37.38 o                         
   1   0  10        628.61        610.12        21.18 o                         
   2   0  10      10967.44      10737.57       204.54 o                         
   3   0  10         12.95          0.87         3.81 o                         
   4   0  10         37.78         23.18         7.01 o                         
   5   0  10       1226.03       1120.77        61.88 o                         
   6   0  10        415.66        407.76        40.69 o                         
   7   0  10       2412.92       2012.08       124.08 o                         
   8   0  10          1.14          3.14        14.37 o                         
   9   0  10        847.67        962.09        74.68 o                         
  10   0  10        515.54        409.75        43.78 o                         
  11   0  10       1317.46       1607.78        91.04 o                         
  12   0  10         16.35          7.44         7.77 o                         
 -12   1  10         19.45         24.09         8.18 o                         
 -11   1  10          0.42          0.24         6.97 o                         
 -10   1  10        335.59        367.74        27.12 o                         
  -9   1  10         12.68         11.63         7.86 o                         
  -8   1  10         12.98         14.26         7.96 o                         
  -7   1  10        134.80        181.88        19.25 o                         
  -6   1  10       1908.49       2041.36        59.14 o                         
  -5   1  10        304.62        331.06        15.33 o                         
  -4   1  10        734.08        700.33        20.01 o                         
  -3   1  10        323.46        303.37        10.04 o                         
  -2   1  10        974.70        873.48        18.51 o                         
  -1   1  10         13.66         15.63         2.87 o                         
   0   1  10         46.65         53.86         4.37 o                         
   1   1  10        583.15        538.12        16.16 o                         
   2   1  10        795.22        826.84        21.85 o                         
   3   1  10         91.83         64.42         5.91 o                         
   4   1  10        244.82        227.99        12.62 o                         
   5   1  10        607.16        587.86        20.54 o                         
   6   1  10        966.95        896.62        30.42 o                         
   7   1  10        552.47        464.07        29.60 o                         
   8   1  10         62.23         64.22        12.77 o                         
   9   1  10        153.40        168.23        21.26 o                         
  10   1  10        217.10        272.05        27.67 o                         
  11   1  10         65.09         72.88        13.71 o                         
  12   1  10          8.15          6.28         7.93 o                         
 -12   2  10        323.11        282.26        22.14 o                         
 -11   2  10        340.90        317.75        20.06 o                         
 -10   2  10        302.98        294.61        24.63 o                         
  -9   2  10          2.75          4.23         6.97 o                         
  -8   2  10        161.67        317.41        21.65 o                         
  -7   2  10       1624.87       1503.28        71.01 o                         
  -6   2  10        172.73        150.12        13.24 o                         
  -5   2  10        452.84        525.99        35.61 o                         
  -4   2  10        244.66        261.49        14.20 o                         
  -3   2  10        424.40        426.22        17.44 o                         
  -2   2  10         12.29         12.75         4.96 o                         
  -1   2  10         60.25         49.80         5.41 o                         
   0   2  10          5.89          4.81         3.26 o                         
   1   2  10        178.19        171.62         9.45 o                         
   2   2  10        187.03        184.97        10.14 o                         
   3   2  10        281.12        287.71        14.90 o                         
   4   2  10          8.41          9.91         5.53 o                         
   5   2  10        620.51        583.45        34.12 o                         
   6   2  10        137.54        108.30        16.06 o                         
   7   2  10        826.06        644.22        45.09 o                         
   9   2  10        383.38        372.28        24.46 o                         
  10   2  10         12.70          8.43         8.23 o                         
  11   2  10        350.45        381.17        35.52 o                         
 -12   3  10        256.63        228.85        36.35 o                         
 -11   3  10         22.94         27.85         9.55 o                         
 -10   3  10        894.46       1016.83        51.56 o                         
  -9   3  10        407.77        307.41        28.75 o                         
  -8   3  10        530.31        811.16       149.61 o                         
  -7   3  10          1.13          3.26         9.37 o                         
  -6   3  10       4126.65       4370.00        97.99 o                         
  -5   3  10         41.51         36.73         7.66 o                         
  -4   3  10       1814.93       1736.61        52.64 o                         
  -3   3  10         74.98         75.68         7.87 o                         
  -2   3  10       5870.73       5898.31       134.75 o                         
  -1   3  10        982.35        913.99        31.40 o                         
   0   3  10       1182.83       1419.22        51.29 o                         
   1   3  10        744.85        729.43        25.51 o                         
   2   3  10        835.49        818.45        24.95 o                         
   3   3  10       2582.44       2750.68        83.31 o                         
   4   3  10        113.08         86.14        10.17 o                         
   5   3  10       1474.73       1483.82        50.43 o                         
   6   3  10       1002.93        997.06        41.91 o                         
   7   3  10       1029.05        706.39        47.16 o                         
   9   3  10        877.77        984.40        72.86 o                         
  10   3  10        268.06        279.39        32.22 o                         
  11   3  10        190.81        124.08        18.17 o                         
 -11   4  10          0.83         -2.46         6.11 o                         
 -10   4  10        334.02        306.35        24.34 o                         
  -9   4  10         75.72         75.20        32.55 o                         
  -8   4  10        485.22        339.57        32.71 o                         
  -7   4  10          1.90         16.67        10.63 o                         
  -6   4  10       1866.51       1911.58        63.53 o                         
  -5   4  10        561.33        622.27        25.72 o                         
  -4   4  10         16.80         13.51         7.08 o                         
  -3   4  10        412.72        431.56        24.90 o                         
  -2   4  10       9516.07       9391.90       181.56 o                         
  -1   4  10       1353.35       1300.14        35.94 o                         
   0   4  10       2352.35       3067.05        69.51 o                         
   1   4  10       1465.86       1468.34        41.68 o                         
   2   4  10      12733.15      12721.01       328.13 o                         
   3   4  10        495.37        444.66        23.46 o                         
   4   4  10       2202.58       2267.77        72.15 o                         
   5   4  10          5.54          5.01         7.69 o                         
   6   4  10       1067.66       1051.68        43.15 o                         
   7   4  10          7.03         32.79        13.78 o                         
   8   4  10         71.45        115.68        18.42 o                         
   9   4  10        101.15         74.67        19.17 o                         
  10   4  10         79.78         77.32        16.36 o                         
 -10   5  10         12.63          1.76         6.04 o                         
  -9   5  10         16.44          2.77         7.36 o                         
  -8   5  10         41.89        468.69        69.48 o                         
  -7   5  10         34.44         27.34         9.11 o                         
  -6   5  10        121.73        104.20        14.94 o                         
  -5   5  10        558.37        462.60        30.91 o                         
  -4   5  10        696.33        718.72        53.70 o                         
  -3   5  10         20.97         24.22         6.98 o                         
  -2   5  10        323.90        290.07        18.11 o                         
  -1   5  10        282.97        272.39        15.14 o                         
   0   5  10        486.21        677.49        29.01 o                         
   1   5  10         64.31         64.68         8.58 o                         
   2   5  10        300.51        250.70        17.48 o                         
   3   5  10        121.06        117.84        12.79 o                         
   4   5  10          7.36          9.78         9.52 o                         
   5   5  10         38.15         16.90        10.97 o                         
   6   5  10        206.18        166.76        22.31 o                         
   7   5  10         14.16        132.09        14.00 o                         
   8   5  10         30.15        238.51        28.50 o                         
   9   5  10         10.76         14.16         7.62 o                         
  -9   6  10        220.13        180.41        14.55 o                         
  -8   6  10        682.61        698.73        48.41 o                         
  -7   6  10         16.94          1.88         7.01 o                         
  -6   6  10        733.51        785.63        32.63 o                         
  -5   6  10        862.46        859.09        35.14 o                         
  -4   6  10       1309.86       1491.25        61.45 o                         
  -3   6  10         14.45         19.79         7.15 o                         
  -2   6  10       2824.07       2846.72        81.50 o                         
  -1   6  10       2117.33       2217.99       101.86 o                         
   0   6  10       3781.12       5040.73       131.79 o                         
   1   6  10        521.49        632.98        33.63 o                         
   2   6  10       4346.18       4132.90       111.87 o                         
   3   6  10        369.73        428.76        28.99 o                         
   4   6  10       2041.32       2316.35        87.03 o                         
   5   6  10          0.56         -0.96         7.88 o                         
   6   6  10        576.93        553.61        80.22 o                         
   7   6  10        196.13        168.70        15.55 o                         
   8   6  10        397.72        380.84        34.70 o                         
  -7   7  10         11.94         12.39         8.43 o                         
  -6   7  10       1330.04       1234.99        49.77 o                         
  -5   7  10         12.94         12.17         7.24 o                         
  -4   7  10        940.19       1001.40        45.44 o                         
  -3   7  10         80.95         75.09        21.73 o                         
  -2   7  10       1405.01       1503.67        60.14 o                         
  -1   7  10       1373.12       1573.56        61.99 o                         
   0   7  10       1122.24       1456.96        58.53 o                         
   1   7  10         92.74        117.83        15.01 o                         
   2   7  10       2262.59       2290.81       115.99 o                         
   3   7  10        549.95        567.45        25.96 o                         
   4   7  10        561.44        570.12        25.70 o                         
   5   7  10         73.75         51.77        10.27 o                         
   6   7  10        651.59        515.83        40.98 o                         
   7   7  10        595.38        485.42        36.18 o                         
  -5   8  10          2.60          0.99         6.28 o                         
  -4   8  10          0.88          5.79         5.02 o                         
  -3   8  10        180.72        171.79        14.65 o                         
  -2   8  10         48.78         54.12        14.21 o                         
  -1   8  10         38.89         18.14         6.87 o                         
   0   8  10        208.18        200.43        16.18 o                         
   1   8  10         26.22         29.08        10.41 o                         
   2   8  10          7.66         -2.48         7.27 o                         
   3   8  10        216.94        221.56        22.31 o                         
   4   8  10        188.39        170.51        18.34 o                         
 -12   1  11        364.28        297.17        20.43 o                         
 -11   1  11         45.96         29.57         8.18 o                         
 -10   1  11         13.30          6.53         7.28 o                         
  -9   1  11         16.78          7.96         7.68 o                         
  -8   1  11         80.29         73.52        12.54 o                         
  -7   1  11        148.20        145.92        14.91 o                         
  -6   1  11        726.17        702.69        30.37 o                         
  -5   1  11       2219.22       2213.91        54.42 o                         
  -4   1  11        974.60       1043.75        26.70 o                         
  -3   1  11       4200.07       4282.38        82.72 o                         
  -2   1  11        414.61        385.32        12.61 o                         
  -1   1  11       4267.33       4118.30        76.00 o                         
   0   1  11        693.76        868.49        17.66 o                         
   1   1  11       3667.90       3649.64        63.04 o                         
   2   1  11         78.50         53.69         5.45 o                         
   3   1  11       1626.94       1627.74        35.40 o                         
   4   1  11       1078.02       1219.91        32.68 o                         
   5   1  11       3674.52       4055.02        81.07 o                         
   6   1  11       1212.98       1229.67        42.93 o                         
   7   1  11       2628.52       2086.96        79.26 o                         
   8   1  11        339.53        350.38        25.73 o                         
   9   1  11       1766.76       1974.92        82.23 o                         
  10   1  11         12.47         17.39         9.52 o                         
  11   1  11        301.76        246.29        32.47 o                         
 -12   2  11        701.01        609.18        40.31 o                         
 -11   2  11        788.03        732.04        30.58 o                         
 -10   2  11        159.28        162.18        15.77 o                         
  -9   2  11        713.28        616.01        35.51 o                         
  -8   2  11       1447.20       1071.45        40.76 o                         
  -7   2  11       1094.94        996.08        44.61 o                         
  -6   2  11         67.51         41.88         9.80 o                         
  -5   2  11        852.14        905.60        34.35 o                         
  -4   2  11       1453.64       1526.24        42.09 o                         
  -3   2  11       1997.46       1983.69        49.64 o                         
  -2   2  11        161.67        158.02         8.41 o                         
  -1   2  11       4667.16       4428.71        89.18 o                         
   0   2  11       1973.66       2647.55        50.38 o                         
   1   2  11       2273.28       2261.27        44.89 o                         
   2   2  11       1428.30       1535.88        35.39 o                         
   3   2  11       1338.79       1387.91        36.88 o                         
   4   2  11        195.13        202.72        22.32 o                         
   5   2  11       4259.82       4604.77       159.51 o                         
   6   2  11         54.99         68.17        15.84 o                         
   7   2  11       2370.04       1813.39       103.65 o                         
   8   2  11         61.58         56.90        11.34 o                         
   9   2  11        877.90        901.23        45.27 o                         
  10   2  11        436.76        338.22        60.47 o                         
  11   2  11        165.15        128.54        18.67 o                         
 -11   3  11        244.37        235.00        18.74 o                         
 -10   3  11         80.51         49.91        12.02 o                         
  -9   3  11       1071.08        866.71        48.38 o                         
  -8   3  11       1728.86       1238.15       176.13 o                         
  -7   3  11        472.83        369.00        32.73 o                         
  -6   3  11         99.85        107.42        13.71 o                         
  -5   3  11        414.40        424.17        23.47 o                         
  -4   3  11       2769.03       2909.41        78.44 o                         
  -3   3  11        219.24        180.23        13.70 o                         
  -2   3  11          1.69         -0.57         4.72 o                         
  -1   3  11         52.43         52.24         7.13 o                         
   0   3  11       1996.27       2513.70        88.44 o                         
   1   3  11        187.96        184.83        12.63 o                         
   2   3  11          2.35          1.56         5.22 o                         
   3   3  11        120.36        125.75        11.81 o                         
   4   3  11         50.41         43.41         8.41 o                         
   5   3  11        315.43        341.52        24.65 o                         
   6   3  11        228.38        231.64        38.00 o                         
   7   3  11         20.76          6.28        16.19 o                         
   8   3  11         84.12        101.28        25.44 o                         
   9   3  11          2.42         11.40        12.72 o                         
  10   3  11        634.77        589.85        44.78 o                         
 -11   4  11        254.02        172.99        21.15 o                         
 -10   4  11        246.54        248.24        20.41 o                         
  -9   4  11          0.49         -4.81         8.26 o                         
  -8   4  11        152.90        128.47        18.21 o                         
  -7   4  11        517.56        333.07        52.29 o                         
  -6   4  11        152.18         94.83        12.64 o                         
  -5   4  11          4.05         -5.12         8.46 o                         
  -4   4  11         62.69         61.73        12.59 o                         
  -3   4  11       1158.28       1160.85        71.38 o                         
  -2   4  11        367.62        320.90        15.70 o                         
  -1   4  11        298.56        297.61        15.08 o                         
   0   4  11        175.03        207.02        14.90 o                         
   1   4  11        541.71        596.12        20.86 o                         
   2   4  11         55.38         59.51         8.66 o                         
   3   4  11         25.20         16.50         7.72 o                         
   4   4  11         10.26         17.87         8.65 o                         
   5   4  11        670.66        634.14        32.56 o                         
   6   4  11        157.71        104.38        18.48 o                         
   7   4  11        696.19        450.03        34.93 o                         
   8   4  11          0.09         -2.40         8.81 o                         
   9   4  11        338.85        332.76        34.53 o                         
  10   4  11          8.76          6.61         7.10 o                         
 -10   5  11        100.87         59.65        13.88 o                         
  -9   5  11        400.22        308.14        32.71 o                         
  -8   5  11       1780.67       1583.21        63.97 o                         
  -7   5  11       1487.96       1282.13        78.32 o                         
  -6   5  11        220.50        203.45        20.01 o                         
  -5   5  11         99.23        111.86        21.64 o                         
  -4   5  11       1119.98       1234.15        44.14 o                         
  -3   5  11       1717.93       1725.08        55.63 o                         
  -2   5  11        161.98        165.76        13.98 o                         
  -1   5  11         10.01         11.80         6.25 o                         
   0   5  11       1130.18       1485.03        43.01 o                         
   1   5  11         26.55         34.01         6.95 o                         
   2   5  11        275.13        307.66        26.24 o                         
   3   5  11         52.64         35.62        10.99 o                         
   4   5  11          0.90          0.98         8.83 o                         
   5   5  11         10.05          8.38         9.45 o                         
   6   5  11        214.04        162.91        29.91 o                         
   7   5  11        239.54        184.09        33.29 o                         
   8   5  11        208.45        168.89        17.48 o                         
   9   5  11        147.86         93.50        20.98 o                         
  -8   6  11        362.45        379.56        22.60 o                         
  -7   6  11        128.21        102.75        12.91 o                         
  -6   6  11         51.25         52.38         8.76 o                         
  -5   6  11          2.90          1.82         6.89 o                         
  -4   6  11        862.60        976.35        45.45 o                         
  -3   6  11        160.78        183.25        17.80 o                         
  -2   6  11        305.29        259.48        17.39 o                         
  -1   6  11        322.98        317.30        16.53 o                         
   0   6  11        277.58        368.85        17.97 o                         
   1   6  11        637.77        686.50        29.69 o                         
   2   6  11         23.81         33.06         7.83 o                         
   3   6  11        419.27        505.15        45.60 o                         
   4   6  11        101.42         81.31        13.61 o                         
   5   6  11        550.01        569.08        34.20 o                         
   6   6  11          1.36          8.26        12.23 o                         
   7   6  11        200.85        149.53        23.96 o                         
   8   6  11          5.06         11.07         8.76 o                         
  -7   7  11        255.12        251.80        22.80 o                         
  -6   7  11        733.44        706.00        45.93 o                         
  -5   7  11          6.76          8.43         7.60 o                         
  -4   7  11         50.83         64.60        15.04 o                         
  -3   7  11         97.36         99.53        12.91 o                         
  -2   7  11        402.26        408.95        49.40 o                         
  -1   7  11         80.44         75.54        11.50 o                         
   0   7  11         29.64         50.51        10.28 o                         
   1   7  11         48.85         55.61        10.49 o                         
   2   7  11        188.92        143.68        15.13 o                         
   3   7  11        123.88        144.32        20.16 o                         
   4   7  11          0.70          0.12         9.09 o                         
  -4   8  11        356.94        349.94        27.10 o                         
  -3   8  11        830.22        880.94        92.28 o                         
  -2   8  11         21.21         11.72         6.45 o                         
  -1   8  11        210.51        254.73        17.35 o                         
   0   8  11        211.92        214.95        22.80 o                         
   1   8  11       1005.54       1005.71        57.17 o                         
   2   8  11         34.24         29.24         9.25 o                         
   3   8  11        256.12        237.09        21.64 o                         
 -12   0  12        112.18         87.73        15.04 o                         
 -11   0  12        837.04        782.16        55.51 o                         
 -10   0  12         47.20         33.87        15.04 o                         
  -9   0  12       1225.84       1072.46        79.80 o                         
  -8   0  12        412.49        293.77        41.80 o                         
  -7   0  12       3685.84       3171.66       118.76 o                         
  -6   0  12          8.39         11.07        14.87 o                         
  -5   0  12       5735.70       5977.80       194.34 o                         
  -4   0  12       2381.58       2469.15        91.83 o                         
  -3   0  12       6767.23       6999.97       217.24 o                         
  -2   0  12          1.59          7.42         5.43 o                         
  -1   0  12       4296.94       4107.91       108.90 o                         
   0   0  12       2440.30       3228.96        72.06 o                         
   1   0  12       1312.34       1554.19        41.47 o                         
   2   0  12       1569.13       1718.89        45.41 o                         
   3   0  12       5223.58       5593.00       124.89 o                         
   4   0  12       1232.87       1400.10        47.96 o                         
   5   0  12        130.94         89.61        15.99 o                         
   6   0  12        118.14         83.77        24.29 o                         
   7   0  12         42.93         57.17        23.30 o                         
   8   0  12        342.37        242.22        37.34 o                         
   9   0  12         57.01         34.53        16.69 o                         
  10   0  12          0.30          7.44         9.58 o                         
  11   0  12         19.53         48.58        12.06 o                         
 -11   1  12        173.14        174.77        16.98 o                         
 -10   1  12        101.58         81.79        11.30 o                         
  -9   1  12          6.08         21.74         7.94 o                         
  -8   1  12        504.70        385.39        29.12 o                         
  -7   1  12        287.37        352.26        22.62 o                         
  -6   1  12         33.14         36.41         8.50 o                         
  -5   1  12        123.57        132.76        12.62 o                         
  -4   1  12        588.68        578.31        21.40 o                         
  -3   1  12         61.49         75.83         7.59 o                         
  -2   1  12         44.48         48.25         5.09 o                         
  -1   1  12        386.00        384.28        12.99 o                         
   0   1  12       1721.06       2269.51        38.40 o                         
   1   1  12         21.10         33.90         4.10 o                         
   2   1  12         22.31         29.06         5.10 o                         
   3   1  12         18.45         25.35         5.15 o                         
   4   1  12       1113.32       1147.56        32.24 o                         
   5   1  12        279.07        255.55        15.72 o                         
   6   1  12         92.79         65.76        13.13 o                         
   7   1  12        118.63        209.07        20.91 o                         
   8   1  12        282.99        201.06        23.44 o                         
   9   1  12         34.39         38.84        17.35 o                         
  10   1  12         38.64         64.00        11.55 o                         
  11   1  12          3.53          5.20         5.37 o                         
 -11   2  12        222.09        148.54        20.65 o                         
 -10   2  12        148.80        144.19        13.67 o                         
  -9   2  12        693.97        673.62        33.20 o                         
  -8   2  12          5.38         18.75         8.00 o                         
  -7   2  12        280.64        322.35        21.11 o                         
  -6   2  12        537.02        490.53        28.89 o                         
  -5   2  12       2407.51       2712.25        99.29 o                         
  -4   2  12        315.87        305.57        18.88 o                         
  -3   2  12       2472.83       2470.77        59.78 o                         
  -2   2  12         77.42         60.56         6.15 o                         
  -1   2  12       2420.02       2395.75        45.48 o                         
   0   2  12        177.68        233.88        11.04 o                         
   1   2  12        909.18        932.39        25.24 o                         
   2   2  12        203.08        179.83        12.93 o                         
   3   2  12       2454.80       2809.90        73.93 o                         
   4   2  12        382.86        421.79        26.41 o                         
   5   2  12         33.72         28.79        12.37 o                         
   6   2  12          4.31          9.80        11.54 o                         
   7   2  12         34.13         29.91        12.88 o                         
   8   2  12        100.07        190.68        18.29 o                         
   9   2  12          9.48          6.06         6.45 o                         
  10   2  12          0.78         -3.14         9.25 o                         
 -11   3  12        445.69        379.02        31.89 o                         
 -10   3  12         13.62         19.00        12.89 o                         
  -9   3  12       1009.39        883.70       138.54 o                         
  -8   3  12        305.49        208.71        23.59 o                         
  -7   3  12         98.92         52.91        14.01 o                         
  -6   3  12        109.19         81.56        16.03 o                         
  -5   3  12       1588.39       1780.47        73.90 o                         
  -4   3  12       1334.73       1452.45        62.56 o                         
  -3   3  12        691.17        672.81        25.34 o                         
  -2   3  12        358.59        302.95        15.86 o                         
  -1   3  12        913.99        971.70        31.74 o                         
   0   3  12       2922.42       3855.25        81.11 o                         
   1   3  12        166.59        178.54        18.55 o                         
   2   3  12        346.53        381.88        22.78 o                         
   3   3  12        112.05        127.22        14.40 o                         
   4   3  12        454.72        479.38        23.43 o                         
   5   3  12        963.87        991.86        53.29 o                         
   6   3  12         45.55         47.60        15.70 o                         
   7   3  12        285.01        230.65        36.51 o                         
   8   3  12        372.98        412.23        43.78 o                         
   9   3  12          1.46         -1.98        10.57 o                         
  10   3  12        356.15        315.74        28.09 o                         
 -10   4  12        271.67        272.29        28.75 o                         
  -9   4  12        471.28        401.16        39.82 o                         
  -8   4  12         14.43         22.31        15.20 o                         
  -7   4  12        282.56        226.52        34.53 o                         
  -6   4  12         54.86         64.60        20.65 o                         
  -5   4  12        613.37        589.53        77.24 o                         
  -4   4  12       1656.27       1713.53        76.80 o                         
  -3   4  12        353.80        355.90        25.85 o                         
  -2   4  12        108.89         99.83        11.38 o                         
  -1   4  12        562.26        505.10        24.73 o                         
   0   4  12       1778.70       2404.23        71.81 o                         
   1   4  12        168.63        155.61        17.58 o                         
   2   4  12       1946.51       1972.47        68.08 o                         
   3   4  12          1.15         -0.24         6.49 o                         
   4   4  12       3083.68       3352.16        97.69 o                         
   5   4  12         72.48         58.14        14.35 o                         
   6   4  12       1054.81        853.27        52.95 o                         
   7   4  12        276.07        231.88        23.34 o                         
   8   4  12       1647.18       1621.83        94.84 o                         
   9   4  12        119.87        104.59        17.68 o                         
  -9   5  12         47.65         34.33         8.29 o                         
  -8   5  12         18.78         54.65        20.90 o                         
  -7   5  12          5.29         -3.97        10.24 o                         
  -6   5  12         97.53        101.61        21.64 o                         
  -5   5  12         23.71         13.42         6.68 o                         
  -4   5  12        166.32        167.50        14.43 o                         
  -3   5  12        164.49        168.42        16.46 o                         
  -2   5  12        652.02        670.41        29.20 o                         
  -1   5  12         20.02         38.93         8.13 o                         
   0   5  12        132.37        172.98        14.80 o                         
   1   5  12        106.05        112.96        10.46 o                         
   2   5  12          2.10          3.63         8.28 o                         
   3   5  12          1.34         -0.84         8.05 o                         
   4   5  12         88.05         90.51        14.84 o                         
   5   5  12          9.38         17.68        14.54 o                         
   6   5  12         37.62         23.30        15.70 o                         
   7   5  12         37.86         28.44         9.72 o                         
   8   5  12          1.78         29.71         9.91 o                         
  -8   6  12         35.52         30.90         9.25 o                         
  -7   6  12        221.96        193.72        23.79 o                         
  -6   6  12         78.44         72.04        10.98 o                         
  -5   6  12        931.90        961.79        43.63 o                         
  -4   6  12        217.52        235.87        19.80 o                         
  -3   6  12         11.88          7.79         7.30 o                         
  -2   6  12        462.13        473.25        23.01 o                         
  -1   6  12         21.72         40.15         8.09 o                         
   0   6  12        639.47        823.54        32.75 o                         
   1   6  12        140.10        161.64        15.45 o                         
   2   6  12       2171.63       2250.59       132.67 o                         
   3   6  12         50.30         59.65        14.87 o                         
   4   6  12       1349.49       1447.41        82.36 o                         
   5   6  12         52.33         27.59        14.04 o                         
   6   6  12       1142.03        917.98        60.64 o                         
   7   6  12        477.47        357.21        30.90 o                         
  -5   7  12       1427.09       1300.47        69.72 o                         
  -4   7  12        279.14        282.70        26.93 o                         
  -3   7  12        361.52        328.79        30.07 o                         
  -2   7  12        323.91        335.57        30.73 o                         
  -1   7  12       1328.50       1449.25        60.14 o                         
   0   7  12        663.33        763.44        35.75 o                         
   1   7  12        242.99        285.67        29.08 o                         
   2   7  12        489.69        507.99        27.63 o                         
   3   7  12        300.24        314.90        20.74 o                         
   4   7  12        548.60        394.88        34.04 o                         
   5   7  12        176.19        112.19        17.02 o                         
 -11   1  13        432.17        432.14        24.24 o                         
 -10   1  13        668.32        637.94        35.34 o                         
  -9   1  13        759.27        610.55        37.83 o                         
  -8   1  13         12.00         24.66        11.69 o                         
  -7   1  13       2404.62       2119.71        71.94 o                         
  -6   1  13        438.20        397.14        25.85 o                         
  -5   1  13        561.03        574.42        30.93 o                         
  -4   1  13         54.76         60.45         8.90 o                         
  -3   1  13        242.59        228.50        12.89 o                         
  -2   1  13        711.11        623.04        25.12 o                         
  -1   1  13        497.50        474.70        16.41 o                         
   0   1  13          7.32         11.56         3.87 o                         
   1   1  13        146.54        158.96         7.80 o                         
   2   1  13       2303.13       2397.41        44.71 o                         
   3   1  13          3.89          7.61         4.79 o                         
   4   1  13          4.37          9.09         6.96 o                         
   5   1  13       1079.77       1103.85        39.90 o                         
   6   1  13         59.58         48.07        16.32 o                         
   7   1  13       1621.29       1295.21        80.00 o                         
   8   1  13         65.16        257.45        34.37 o                         
   9   1  13        510.52        537.75        32.47 o                         
  10   1  13        180.54        128.25        19.50 o                         
 -10   2  13       1133.15       1128.97        69.23 o                         
  -9   2  13         16.73         16.62         9.50 o                         
  -8   2  13        689.27        452.36        33.14 o                         
  -7   2  13        225.90        188.02        17.65 o                         
  -6   2  13       4957.29       4804.05       133.32 o                         
  -5   2  13        338.92        377.70        24.73 o                         
  -4   2  13        558.01        531.01        27.19 o                         
  -3   2  13          1.26          2.70         5.63 o                         
  -2   2  13       6187.25       5899.77       131.18 o                         
  -1   2  13         45.50         37.56         4.89 o                         
   0   2  13       2281.42       2974.34        55.26 o                         
   1   2  13        104.80        121.64         7.80 o                         
   2   2  13       5013.96       5014.03        94.46 o                         
   3   2  13        690.45        707.71        28.16 o                         
   4   2  13        345.72        390.22        25.16 o                         
   5   2  13        616.91        612.48        40.83 o                         
   6   2  13       1834.06       1611.43        89.30 o                         
   7   2  13        924.85        806.27        46.39 o                         
   8   2  13         65.65         80.86        14.12 o                         
   9   2  13        405.75        352.60        25.69 o                         
 -10   3  13        155.51        159.94        21.97 o                         
  -9   3  13         16.28         10.41        11.90 o                         
  -8   3  13        110.03        168.03        29.41 o                         
  -7   3  13        330.76        330.61        40.98 o                         
  -6   3  13       1457.94       1258.83        87.07 o                         
  -5   3  13          1.16          2.32         8.94 o                         
  -4   3  13        648.33        674.50        31.38 o                         
  -3   3  13        138.38        146.59        12.59 o                         
  -2   3  13       3941.15       3810.06        90.56 o                         
  -1   3  13          1.40          5.46         5.58 o                         
   0   3  13        354.87        411.50        17.41 o                         
   1   3  13          4.01          5.72         6.00 o                         
   2   3  13       2972.58       3242.81       115.02 o                         
   3   3  13         43.67         58.08        11.45 o                         
   4   3  13        344.88        379.56        30.71 o                         
   5   3  13        178.95        155.13        20.13 o                         
   6   3  13        945.82        783.37        66.50 o                         
   7   3  13         97.90        116.21        16.81 o                         
   8   3  13          5.49        229.00        29.57 o                         
   9   3  13         76.55         68.40        14.37 o                         
  -9   4  13          2.14          0.68         6.94 o                         
  -8   4  13        260.08        558.62        48.58 o                         
  -7   4  13        596.52        428.26        43.95 o                         
  -6   4  13        176.23        151.87        18.86 o                         
  -5   4  13         35.12         35.61         8.80 o                         
  -4   4  13        251.35        184.43        15.95 o                         
  -3   4  13          8.21         16.21         7.48 o                         
  -2   4  13        401.99        374.39        21.41 o                         
  -1   4  13        141.90        175.45        14.61 o                         
   0   4  13       1332.79       1724.96        56.11 o                         
   1   4  13         62.33         90.96        11.63 o                         
   2   4  13        319.45        307.36        24.96 o                         
   3   4  13         16.48         25.90         8.70 o                         
   4   4  13        648.22        694.21        42.11 o                         
   5   4  13         97.74         82.30        15.45 o                         
   6   4  13        206.62        166.39        20.02 o                         
   7   4  13        234.28        181.74        27.76 o                         
   8   4  13        129.36        297.24        30.57 o                         
  -8   5  13        290.88        226.10        17.68 o                         
  -7   5  13         41.46          8.59        10.41 o                         
  -6   5  13       1350.70       1301.62        79.14 o                         
  -5   5  13         62.59         74.11        12.19 o                         
  -4   5  13       1390.18       1537.76        78.98 o                         
  -3   5  13          0.04          3.48        14.95 o                         
  -2   5  13       3096.82       3158.08       108.82 o                         
  -1   5  13        232.49        257.49        21.62 o                         
   0   5  13       1576.53       2206.82        82.53 o                         
   1   5  13          1.48          6.36         7.70 o                         
   2   5  13       3511.54       3456.89       140.93 o                         
   3   5  13          0.35          2.72         7.79 o                         
   4   5  13       1471.45       1346.73        86.41 o                         
   5   5  13          5.67        -11.07        16.03 o                         
   6   5  13        820.72        575.31        48.25 o                         
   7   5  13         32.49         23.01         7.38 o                         
  -7   6  13         43.64         46.10        11.24 o                         
  -6   6  13        748.42        665.19        45.27 o                         
  -5   6  13          2.78          1.58         5.59 o                         
  -4   6  13         77.39         74.89        11.19 o                         
  -3   6  13         24.94         24.96         6.70 o                         
  -2   6  13        828.54        844.13        39.92 o                         
  -1   6  13         55.81         55.80         8.55 o                         
   0   6  13        202.57        306.46        22.08 o                         
   1   6  13          4.10          3.39         7.13 o                         
   2   6  13        126.95        108.74        13.66 o                         
   3   6  13        246.71        257.57        20.51 o                         
   4   6  13         27.87         21.81        12.56 o                         
   5   6  13         87.64         30.90        13.88 o                         
   6   6  13          7.37          1.32         8.76 o                         
  -4   7  13        692.84        699.88        43.45 o                         
  -3   7  13         53.36         48.25        11.90 o                         
  -2   7  13        273.72        274.93        26.11 o                         
  -1   7  13         23.41         36.84        10.74 o                         
   0   7  13        534.20        652.63        44.44 o                         
   1   7  13        260.39        247.18        17.64 o                         
   2   7  13        498.93        513.73        26.40 o                         
   3   7  13         42.41         23.30         9.91 o                         
 -10   0  14         17.03         12.72         8.92 o                         
  -9   0  14         28.81         46.92        16.03 o                         
  -8   0  14        671.60        422.47        44.78 o                         
  -7   0  14        253.77        196.78        32.22 o                         
  -6   0  14       1162.11       1098.73        78.32 o                         
  -5   0  14       2063.15       2325.34       129.87 o                         
  -4   0  14        379.20        390.40        28.86 o                         
  -3   0  14       2697.32       2687.09        98.84 o                         
  -2   0  14         29.60         34.78         6.99 o                         
  -1   0  14       3631.30       3765.70       125.15 o                         
   0   0  14        410.75        589.15        28.03 o                         
   1   0  14       2885.27       3105.57        68.95 o                         
   2   0  14          2.74          2.53         4.91 o                         
   3   0  14       2146.99       2399.98        75.03 o                         
   4   0  14       1523.79       1486.40        53.60 o                         
   5   0  14       2350.53       2588.87        98.98 o                         
   6   0  14        158.02        111.03        25.61 o                         
   7   0  14       1518.64        979.94        73.69 o                         
   8   0  14        250.35        137.30        25.28 o                         
   9   0  14        525.66        624.38        46.59 o                         
 -10   1  14          1.55         -0.55         6.75 o                         
  -9   1  14        111.81         89.58        14.00 o                         
  -8   1  14        807.36        518.41        35.62 o                         
  -7   1  14         33.63         48.81        10.96 o                         
  -6   1  14          2.47         -5.67         8.82 o                         
  -5   1  14        157.60        199.41        17.58 o                         
  -4   1  14        437.48        451.09        22.00 o                         
  -3   1  14        100.29        102.95        10.21 o                         
  -2   1  14         65.66         57.01         8.00 o                         
  -1   1  14          9.77         19.93         4.62 o                         
   0   1  14        960.48       1288.05        27.77 o                         
   1   1  14        529.15        532.12        16.14 o                         
   2   1  14        152.52        195.10        10.27 o                         
   3   1  14        917.47        972.27        28.63 o                         
   4   1  14        391.22        342.73        19.84 o                         
   5   1  14        933.76        985.74        36.47 o                         
   6   1  14         12.08          0.97         8.11 o                         
   7   1  14        367.45        329.87        22.67 o                         
   8   1  14         36.95         86.82        28.50 o                         
   9   1  14        102.53        103.17        15.37 o                         
 -10   2  14          0.44         13.55         8.76 o                         
  -9   2  14         18.38         10.21         7.41 o                         
  -8   2  14         13.19         22.70         9.96 o                         
  -7   2  14        553.35        396.53        60.14 o                         
  -6   2  14          1.22         -5.81        18.42 o                         
  -5   2  14        329.25        259.52        24.12 o                         
  -4   2  14        118.31        132.54        20.18 o                         
  -3   2  14        371.24        381.30        20.06 o                         
  -2   2  14         24.53         22.54         6.25 o                         
  -1   2  14       2233.70       2261.40        47.99 o                         
   0   2  14        104.81        116.48        10.06 o                         
   1   2  14       1677.57       1895.28        42.85 o                         
   2   2  14        300.20        287.27        13.85 o                         
   3   2  14       1128.93       1101.37        47.13 o                         
   4   2  14        169.92        159.24        12.42 o                         
   5   2  14       1030.72       1165.16        56.20 o                         
   6   2  14        158.73        148.23        19.69 o                         
   7   2  14        416.23        428.62        30.84 o                         
   8   2  14        130.16        203.00        18.52 o                         
   9   2  14        101.62        130.86        17.68 o                         
  -9   3  14          9.56         11.40        10.90 o                         
  -8   3  14       1037.50        826.03        68.90 o                         
  -7   3  14        720.54        522.25        33.88 o                         
  -6   3  14        640.77        581.07        36.74 o                         
  -5   3  14         75.12         76.22        11.34 o                         
  -4   3  14        792.22        804.04        34.84 o                         
  -3   3  14        186.64        236.60        17.69 o                         
  -2   3  14          9.81          5.38         5.50 o                         
  -1   3  14        315.88        367.53        18.41 o                         
   0   3  14       2191.60       2925.76        85.20 o                         
   1   3  14        728.90        845.49        30.37 o                         
   2   3  14        188.37        192.00        16.82 o                         
   3   3  14       1763.81       1776.81       106.40 o                         
   4   3  14        264.09        255.14        24.70 o                         
   5   3  14       2454.93       2633.68        99.92 o                         
   6   3  14         84.00         53.97        14.54 o                         
   7   3  14        864.53        805.22        49.15 o                         
   8   3  14         16.93          6.44         8.59 o                         
  -8   4  14       1057.50        950.17        42.47 o                         
  -7   4  14         56.02         42.15        10.43 o                         
  -6   4  14         76.79         89.91        13.89 o                         
  -5   4  14        229.39        190.71        15.61 o                         
  -4   4  14       2344.14       2553.38       115.42 o                         
  -3   4  14        649.06        719.58        31.10 o                         
  -2   4  14        132.79        130.07        18.92 o                         
  -1   4  14         34.90         32.76         8.27 o                         
   0   4  14       1931.30       2536.27        75.15 o                         
   1   4  14         25.14         27.57        10.05 o                         
   2   4  14         16.39         15.33         8.94 o                         
   3   4  14          7.80         19.65         8.18 o                         
   4   4  14          0.09         -1.16         9.11 o                         
   5   4  14        137.55        124.67        26.77 o                         
   6   4  14        225.89        193.81        28.09 o                         
   7   4  14        231.04        159.94        22.64 o                         
  -7   5  14          7.13         12.39         8.59 o                         
  -6   5  14        182.57        153.00        21.31 o                         
  -5   5  14         67.49         60.14        15.37 o                         
  -4   5  14         37.26         30.40         8.88 o                         
  -3   5  14         28.45         31.22         9.58 o                         
  -2   5  14        171.47        151.88        16.41 o                         
  -1   5  14         28.59         21.54         8.64 o                         
   0   5  14          7.10         17.51        12.72 o                         
   1   5  14         20.24         36.51        15.20 o                         
   2   5  14        413.69        379.68        39.16 o                         
   3   5  14         19.53          4.13        12.89 o                         
   4   5  14         63.69         60.64        18.17 o                         
   5   5  14         49.00         18.17        13.38 o                         
   6   5  14         48.24         34.70        11.57 o                         
  -5   6  14        164.41        131.85        18.17 o                         
  -4   6  14        792.58        883.94        54.69 o                         
  -3   6  14        790.63        912.04        39.54 o                         
  -2   6  14        887.76        975.48        41.88 o                         
  -1   6  14         72.65         74.52        16.19 o                         
   0   6  14        547.71        644.04        47.09 o                         
   1   6  14        294.62        325.16        32.22 o                         
   2   6  14        146.79        151.18        22.47 o                         
   3   6  14         78.35         47.75        14.21 o                         
   4   6  14          7.43          4.46         9.09 o                         
  -9   1  15       1071.70        992.91        72.37 o                         
  -8   1  15        454.07        347.47        25.58 o                         
  -7   1  15       2000.85       1355.19        49.42 o                         
  -6   1  15         36.24         29.37         8.90 o                         
  -5   1  15       2835.47       2970.94        88.94 o                         
  -4   1  15         49.31         57.91        10.07 o                         
  -3   1  15       3964.28       4160.65       114.88 o                         
  -2   1  15        754.61        765.60        36.32 o                         
  -1   1  15       1046.13       1125.75        29.08 o                         
   0   1  15        254.05        382.93        14.16 o                         
   1   1  15        156.56        175.02         9.45 o                         
   2   1  15        479.58        508.12        16.33 o                         
   3   1  15        497.31        594.78        21.09 o                         
   4   1  15         22.44         12.98         5.89 o                         
   5   1  15          8.07          2.57         6.09 o                         
   6   1  15         35.47          9.01         7.81 o                         
   7   1  15         48.51         51.59         8.31 o                         
   8   1  15        227.50        213.70        12.65 o                         
  -9   2  15        908.52        796.87        50.72 o                         
  -8   2  15        219.87        200.76        29.08 o                         
  -7   2  15       2029.57       1501.61        63.54 o                         
  -6   2  15        111.91        109.05        25.03 o                         
  -5   2  15       2020.99       2014.65        80.34 o                         
  -4   2  15       1306.97       1323.73        47.48 o                         
  -3   2  15        467.75        449.75        24.36 o                         
  -2   2  15         49.50         38.51         7.48 o                         
  -1   2  15        735.96        766.86        32.17 o                         
   0   2  15       2058.95       2927.80        64.93 o                         
   1   2  15       1947.20       2069.25        45.54 o                         
   2   2  15        335.19        361.55        16.95 o                         
   3   2  15       1512.88       1760.03        82.31 o                         
   4   2  15        959.11       1036.93        32.06 o                         
   5   2  15        643.80        617.90        33.36 o                         
   6   2  15         23.29         27.30         8.01 o                         
   7   2  15         39.84         39.03         9.69 o                         
   8   2  15        373.25        298.96        19.41 o                         
  -8   3  15         10.44         16.36        10.57 o                         
  -7   3  15         13.71         18.17        13.71 o                         
  -6   3  15        235.53        144.90        25.94 o                         
  -5   3  15         18.82         26.27         9.78 o                         
  -4   3  15        817.88        769.62        50.86 o                         
  -3   3  15          0.80          7.94         6.95 o                         
  -2   3  15          1.42         10.12         5.70 o                         
  -1   3  15         20.22         13.66         5.67 o                         
   0   3  15        969.80       1338.21        46.93 o                         
   1   3  15         35.62         40.49         7.69 o                         
   2   3  15        261.62        274.85        23.31 o                         
   3   3  15          0.86         -1.07         8.87 o                         
   4   3  15       1119.69       1128.82        53.49 o                         
   5   3  15        188.51        186.41        19.94 o                         
   6   3  15        245.65        176.51        18.05 o                         
   7   3  15        117.49        117.71        16.36 o                         
  -7   4  15        339.58        270.23        19.74 o                         
  -6   4  15         25.60         13.24         7.78 o                         
  -5   4  15        782.64        801.71        39.98 o                         
  -4   4  15         11.56         10.92         6.29 o                         
  -3   4  15         15.02         19.77         7.21 o                         
  -2   4  15        201.60        157.53        17.03 o                         
  -1   4  15        141.57        182.36        14.53 o                         
   0   4  15         92.65        135.65        16.46 o                         
   1   4  15        169.47        141.47        16.81 o                         
   2   4  15        441.16        432.15        28.72 o                         
   3   4  15        383.62        433.86        31.12 o                         
   4   4  15        106.11        108.88        11.66 o                         
   5   4  15         23.57         18.67        12.06 o                         
   6   4  15        153.72        104.75        18.34 o                         
  -6   5  15          0.48          5.12         8.10 o                         
  -5   5  15        348.73        278.07        27.76 o                         
  -4   5  15        522.53        552.70        29.52 o                         
  -3   5  15        168.82        179.61        16.56 o                         
  -2   5  15        120.37        147.21        15.53 o                         
  -1   5  15        384.92        454.03        38.99 o                         
   0   5  15       1244.14       1669.58        92.52 o                         
   1   5  15        130.25        124.25        21.97 o                         
   2   5  15       1166.66       1132.11        71.05 o                         
   3   5  15        444.28        423.96        38.83 o                         
   4   5  15        950.68        749.95        52.38 o                         
   5   5  15        238.95        149.36        19.66 o                         
  -3   6  15          2.12          3.47         7.93 o                         
  -2   6  15         26.13         38.66        11.24 o                         
  -1   6  15         26.25         37.01        12.06 o                         
   0   6  15        162.91        175.96        22.47 o                         
   1   6  15          4.47         11.07        10.08 o                         
   2   6  15         38.84         28.42        11.90 o                         
  -8   0  16         12.01          4.96         9.25 o                         
  -7   0  16         37.46         37.67        14.37 o                         
  -6   0  16       1168.90       1192.74        77.16 o                         
  -5   0  16         60.67         76.83        19.17 o                         
  -4   0  16        163.69        176.71        18.91 o                         
  -3   0  16        234.11        233.35        28.58 o                         
  -2   0  16       1035.17       1097.19        50.87 o                         
  -1   0  16        664.74        716.96        76.09 o                         
   0   0  16          1.23         13.92         6.89 o                         
   1   0  16       1196.40       1360.23        47.71 o                         
   2   0  16        957.89        960.54        46.85 o                         
   3   0  16       2049.74       2283.35        70.80 o                         
   4   0  16          4.20          6.76         6.79 o                         
   5   0  16       1843.92       1733.81       129.20 o                         
   6   0  16       1330.83        951.72        46.26 o                         
   7   0  16        927.62        767.65        37.54 o                         
  -8   1  16          6.08         52.05        10.05 o                         
  -7   1  16         49.55         26.74         8.84 o                         
  -6   1  16       1039.54        966.15        45.33 o                         
  -5   1  16        123.01        113.27        13.06 o                         
  -4   1  16         79.56         64.26        10.03 o                         
  -3   1  16          4.61          7.02         9.41 o                         
  -2   1  16       1244.23       1236.23        44.67 o                         
  -1   1  16          1.02          8.07         5.36 o                         
   0   1  16        338.53        491.01        16.09 o                         
   1   1  16         67.28         62.07         6.24 o                         
   2   1  16       1265.43       1403.75        37.99 o                         
   3   1  16          0.52          3.10         4.98 o                         
   4   1  16          6.81         12.54         5.45 o                         
   5   1  16        103.65        118.50        11.51 o                         
   6   1  16        183.97        102.63        10.00 o                         
   7   1  16        102.04        135.77        11.86 o                         
  -8   2  16         24.08         80.63        16.19 o                         
  -7   2  16        241.17        213.30        26.60 o                         
  -6   2  16          8.36          5.66         7.43 o                         
  -5   2  16          7.82          6.11         6.95 o                         
  -4   2  16          2.47          3.43         7.65 o                         
  -3   2  16        174.56        182.68        15.27 o                         
  -2   2  16         24.75         21.87         7.28 o                         
  -1   2  16         40.44         47.57         8.87 o                         
   0   2  16         36.82         37.81         8.21 o                         
   1   2  16        262.72        267.25        15.21 o                         
   2   2  16          0.23          0.89         4.48 o                         
   3   2  16        654.53        767.44        25.36 o                         
   4   2  16         10.76          4.74         5.24 o                         
   5   2  16        286.62        196.78        27.76 o                         
   6   2  16        186.15        148.54        22.64 o                         
   7   2  16        616.01        493.37        33.21 o                         
  -7   3  16        756.21        568.20        43.29 o                         
  -6   3  16        965.85        704.67        52.21 o                         
  -5   3  16        193.01        138.46        22.97 o                         
  -4   3  16        732.81        765.48        56.67 o                         
  -3   3  16         17.70         17.14         9.13 o                         
  -2   3  16       2210.79       2162.71        99.71 o                         
  -1   3  16        193.72        179.81        14.67 o                         
   0   3  16       1155.31       1635.91        53.16 o                         
   1   3  16        138.00        162.15        16.79 o                         
   2   3  16       1987.40       2156.32       113.67 o                         
   3   3  16         39.52         36.35        12.64 o                         
   4   3  16        299.83        318.65        23.96 o                         
   5   3  16        100.18         49.09        20.90 o                         
   6   3  16        229.82        187.85        23.21 o                         
  -6   4  16        930.45        642.82        45.60 o                         
  -5   4  16         11.29         21.10         7.62 o                         
  -4   4  16        342.49        374.17        24.06 o                         
  -3   4  16         12.58         26.55         7.00 o                         
  -2   4  16       3270.71       3775.88       123.83 o                         
  -1   4  16         52.83         50.56        16.36 o                         
   0   4  16       1270.60       1927.47       123.34 o                         
   1   4  16         22.34         39.18        10.18 o                         
   2   4  16       1582.15       1639.85       121.44 o                         
   3   4  16         19.08         25.94        11.07 o                         
   4   4  16        386.02        338.02        21.99 o                         
   5   4  16         12.77         18.34         9.42 o                         
  -4   5  16         30.41         21.15         8.76 o                         
  -3   5  16        140.27        137.96        19.33 o                         
  -2   5  16         47.68         44.61        12.89 o                         
  -1   5  16          0.13          1.49         9.58 o                         
   0   5  16        157.57        195.13        24.45 o                         
   1   5  16         28.99         45.44        13.71 o                         
   2   5  16          5.87          7.44        10.08 o                         
   3   5  16         20.22         15.20         9.75 o                         
  -7   1  17        852.46        691.22        37.26 o                         
  -6   1  17        140.57         96.18        10.49 o                         
  -5   1  17        893.27        805.05        49.90 o                         
  -4   1  17        760.87        758.79        31.72 o                         
  -3   1  17        743.73        768.83        32.10 o                         
  -2   1  17        567.79        629.44        27.88 o                         
  -1   1  17       1488.23       1762.21        56.15 o                         
   0   1  17       1308.12       1987.03        52.71 o                         
   1   1  17       1857.06       2042.88        51.09 o                         
   2   1  17        302.33        317.39        17.70 o                         
   3   1  17       1586.66       1633.62        50.72 o                         
   4   1  17       1026.06        930.98        36.07 o                         
   5   1  17       1177.51        949.08        35.41 o                         
   6   1  17        335.71        288.67        16.13 o                         
  -6   2  17         98.01         67.41        16.19 o                         
  -5   2  17        356.01        304.12        46.26 o                         
  -4   2  17       1761.20       1804.10       108.06 o                         
  -3   2  17        391.10        372.11        25.21 o                         
  -2   2  17         92.57         87.70        13.06 o                         
  -1   2  17         86.07        106.05        11.09 o                         
   0   2  17       1105.13       1548.65        50.11 o                         
   1   2  17        476.42        557.65        31.49 o                         
   2   2  17          5.91          9.81         6.65 o                         
   3   2  17        613.49        771.43        81.87 o                         
   4   2  17        366.45        319.05        32.71 o                         
   5   2  17        315.91        241.23        26.60 o                         
  -6   3  17         85.53         54.69        13.22 o                         
  -5   3  17         70.27         60.97        15.04 o                         
  -4   3  17        335.35        263.20        29.24 o                         
  -3   3  17        118.22        101.45        19.50 o                         
  -2   3  17          8.33         -3.96         7.98 o                         
  -1   3  17         46.74         44.94        14.37 o                         
   0   3  17        150.97        213.04        18.48 o                         
   1   3  17        111.26        139.83        14.78 o                         
   2   3  17        175.08        196.62        24.78 o                         
   3   3  17         26.35         44.11        13.05 o                         
   4   3  17         44.61         43.12        12.89 o                         
  -4   4  17         44.85         34.86        11.57 o                         
  -3   4  17        308.76        271.46        27.10 o                         
  -2   4  17         85.03         92.36        17.35 o                         
  -1   4  17         14.70         31.56        13.88 o                         
   0   4  17         23.90         25.44        13.05 o                         
   1   4  17        551.44        632.31        46.43 o                         
   2   4  17          1.45          2.64         7.93 o                         
   3   4  17         84.27         68.07        13.38 o                         
  -6   0  18         17.31         21.64         9.58 o                         
  -5   0  18        992.15        991.67        61.30 o                         
  -4   0  18        106.16        102.60        18.34 o                         
  -3   0  18       1058.19       1096.09        67.08 o                         
  -2   0  18        185.59        252.20        22.06 o                         
  -1   0  18        821.53       1113.34        48.30 o                         
   0   0  18         85.76        123.26        20.65 o                         
   1   0  18        550.43        756.72        53.04 o                         
   2   0  18         82.63         86.50        12.02 o                         
   3   0  18         56.18         55.51        13.55 o                         
   4   0  18         75.35         66.42        14.04 o                         
  -5   1  18        136.65         91.70        12.77 o                         
  -4   1  18        227.18        215.08        15.12 o                         
  -3   1  18        240.81        277.61        16.90 o                         
  -2   1  18          1.32         -5.62         6.74 o                         
  -1   1  18        143.69        163.53        14.54 o                         
   0   1  18        373.26        598.44        46.26 o                         
   1   1  18        203.31        238.25        18.97 o                         
   2   1  18          5.82          9.29         6.59 o                         
   3   1  18         75.03         53.26         9.66 o                         
   4   1  18          8.51         -0.48         4.67 o                         
  -5   2  18        494.22        335.24        30.90 o                         
  -4   2  18        255.90        224.04        25.94 o                         
  -3   2  18        281.29        272.45        29.24 o                         
  -2   2  18        144.46        159.11        15.38 o                         
  -1   2  18        161.52        197.94        24.62 o                         
   0   2  18        186.35        260.42        19.49 o                         
   1   2  18         98.76        115.03        13.38 o                         
   2   2  18        203.46        226.84        25.11 o                         
   3   2  18          4.85         21.31        10.08 o                         
  -3   3  18        484.19        458.82        36.68 o                         
  -2   3  18          0.63          5.62         9.42 o                         
  -1   3  18        454.47        583.07        41.97 o                         
   0   3  18        641.08       1054.62        61.13 o                         
   1   3  18        407.53        457.67        35.36 o                         
   2   3  18         70.80        107.73        16.85 o                         
  -2   1  19        295.75        264.85        27.43 o                         
  -1   1  19         42.31         50.72        13.88 o                         
   0   1  19        315.88        519.79        39.49 o                         
   1   1  19        250.79        292.61        28.09 o                         
                                                                                
